# Supplementary material for: Transcriptome dataset of light-dependent expression in the early onset retinal degeneration model, Mcoln1−/− mouse
Source: Data Brief. 2023 Oct 15;51:109659. doi: 10.1016/j.dib.2023.109659 (PMC10630596; doi:10.1016/j.dib.2023.109659)
Supplement: Supplementary file 1 [file mmc1.txt]

Geneid	L03	L06	L09	L10	L01	L02	L05	L07	D04	D07	D08	D10	D12	D01	D03	D05	D06	815	881	882	883	887	813	857	858	859
ENSMUSG00000104478	0	0	0	0	0	0	0	0	0	0	0	0	0	0	0	0	0	0	0	0	0	0	0	0	0	0
ENSMUSG00000104385	0	0	0	0	0	0	0	0	0	0	0	0	0	0	0	0	0	0	0	0	0	0	0	0	0	0
ENSMUSG00000086053	2	1	2	1	0	0	1	0	0	1	0	0	3	0	1	0	0	0	1	0	0	1	1	0	2	1
ENSMUSG00000101231	0	0	0	0	0	0	0	0	0	0	0	0	0	0	0	0	0	0	0	0	0	0	0	0	0	0
ENSMUSG00000102135	3	0	0	3	0	1	1	1	3	0	1	0	2	0	2	2	2	1	0	1	0	0	1	4	1	1
ENSMUSG00000103282	0	0	0	0	0	0	0	0	0	0	0	0	0	0	0	0	0	0	0	0	0	0	0	0	0	0
ENSMUSG00000101097	0	0	0	0	0	0	0	0	0	0	0	0	0	0	0	0	0	0	0	0	0	0	0	0	0	0
ENSMUSG00000100764	2	8	5	2	3	2	6	1	3	1	8	5	1	3	3	7	2	5	6	7	5	2	6	2	2	2
ENSMUSG00000102534	0	0	0	0	0	0	0	0	0	0	0	0	0	0	0	0	0	0	0	0	0	0	0	0	0	0
ENSMUSG00000100831	0	0	0	0	0	0	0	0	0	0	0	0	0	0	0	0	0	0	0	0	0	0	0	0	0	0
ENSMUSG00000100884	0	0	0	0	0	0	0	0	0	0	0	0	0	0	0	0	0	0	0	0	0	0	0	0	0	0
ENSMUSG00000100635	5	4	4	2	2	1	4	1	2	5	1	2	2	8	4	3	4	2	1	5	0	1	6	1	2	1
ENSMUSG00000102213	0	0	0	0	0	0	0	0	0	0	0	0	0	0	0	0	0	0	0	0	0	0	0	0	0	0
ENSMUSG00000100480	7	4	5	3	0	5	5	10	4	5	3	2	5	10	1	4	0	2	4	0	0	2	2	0	5	5
ENSMUSG00000089037	0	0	0	0	0	0	0	0	0	0	0	0	0	0	0	0	0	0	0	0	0	0	0	0	0	0
ENSMUSG00000103629	0	0	0	0	0	0	0	0	0	0	0	0	0	0	0	0	0	0	0	0	0	0	0	0	0	0
ENSMUSG00002076531	0	0	0	0	0	0	0	0	0	0	0	0	0	0	0	0	0	0	0	0	0	0	0	0	0	0
ENSMUSG00000100025	0	0	2	0	1	0	0	0	0	0	0	0	0	0	0	0	1	0	0	0	0	0	0	0	0	0
ENSMUSG00000051285	1181	1315	1137	839	1531	1330	1555	1433	893	1283	910	987	810	1344	1268	1150	876	955	1222	1045	937	710	1281	900	1309	1027
ENSMUSG00000098201	0	0	0	0	0	0	0	0	0	0	0	0	0	0	0	0	0	0	0	0	0	0	0	0	0	1
ENSMUSG00000103509	23	30	12	7	27	25	21	33	6	15	13	24	9	13	11	8	2	22	26	37	25	20	26	21	30	19
ENSMUSG00000048538	30	17	29	15	32	28	34	41	20	27	28	22	29	23	25	19	16	24	19	20	27	16	24	27	25	17
ENSMUSG00000103709	0	0	0	0	0	0	0	0	0	0	0	0	0	0	0	0	0	0	0	0	0	0	0	0	0	0
ENSMUSG00000077244	0	0	0	0	0	0	0	0	0	0	0	0	0	0	0	0	0	0	0	0	0	0	0	0	0	0
ENSMUSG00000102768	0	0	0	0	0	0	0	0	0	0	0	0	0	0	0	0	0	0	0	0	0	0	0	0	0	0
ENSMUSG00000097797	5	1	4	5	10	6	6	7	5	9	5	5	5	3	4	4	4	6	7	6	9	7	4	10	12	3
ENSMUSG00000103498	0	0	0	0	0	0	0	0	0	0	0	0	0	0	0	0	0	0	0	0	0	0	0	0	0	0
ENSMUSG00000103067	0	0	0	0	0	0	0	0	0	0	0	0	0	0	0	0	0	0	0	0	0	0	0	0	0	0
ENSMUSG00000102320	0	0	0	0	0	0	0	0	0	0	0	0	0	0	0	0	0	0	0	0	0	0	0	0	0	0
ENSMUSG00000104226	0	0	0	0	0	0	0	0	0	0	0	0	0	0	0	0	0	0	0	0	0	0	0	0	0	0
ENSMUSG00000103903	0	0	0	0	0	0	0	0	0	0	0	0	0	0	0	0	0	0	0	0	0	0	0	0	0	0
ENSMUSG00000103557	0	0	0	0	0	0	0	0	0	0	0	0	0	0	0	0	0	0	0	0	0	0	0	0	0	0
ENSMUSG00000026312	117	106	137	107	188	138	189	180	79	132	103	120	81	187	148	135	88	88	106	106	89	74	142	93	125	99
ENSMUSG00000100290	0	0	0	0	0	0	0	0	0	0	0	0	0	0	0	0	0	0	0	0	0	0	0	0	0	0
ENSMUSG00000100758	0	0	0	0	0	0	0	0	0	0	0	0	0	0	0	0	0	0	0	0	0	0	0	0	0	0
ENSMUSG00000099926	0	0	0	0	0	0	0	0	0	0	0	0	0	0	0	0	0	0	0	0	0	0	0	0	0	0
ENSMUSG00000039748	2	1	3	0	4	1	3	3	5	3	0	1	2	2	2	4	2	1	5	0	4	1	0	2	2	3
ENSMUSG00000118715	0	0	0	0	0	0	0	0	0	0	0	0	0	0	0	0	0	0	0	0	0	0	0	0	0	0
ENSMUSG00000104158	0	0	0	0	0	0	0	0	0	0	0	0	0	0	0	0	0	0	0	0	0	0	0	0	0	0
ENSMUSG00000103540	0	0	0	0	0	0	1	0	2	0	0	0	0	0	1	2	0	0	0	0	0	0	0	1	1	2
ENSMUSG00000057363	216	199	201	189	322	255	293	301	221	229	180	189	192	278	338	268	166	205	212	236	240	146	223	238	280	204
ENSMUSG00000047216	8	18	8	3	26	29	15	27	11	11	13	3	5	22	30	18	9	9	17	6	7	1	9	16	19	17
ENSMUSG00000102788	0	0	0	0	0	1	0	1	0	0	0	0	0	0	4	0	0	0	1	0	0	0	0	0	2	0
ENSMUSG00000102160	0	0	0	1	0	0	0	1	1	0	0	1	0	0	0	0	0	0	0	0	0	0	0	0	0	0
ENSMUSG00000101253	0	1	0	0	0	0	0	0	0	0	1	0	0	0	0	0	0	0	0	0	0	0	0	0	0	0
ENSMUSG00000101846	0	0	0	0	0	0	0	0	0	0	0	0	0	0	0	0	0	0	0	0	0	0	0	0	0	0
ENSMUSG00000090243	0	0	0	0	0	0	1	1	0	0	0	0	0	0	0	0	0	0	0	0	0	0	1	1	1	0
ENSMUSG00000100701	5	6	2	0	2	3	2	4	6	1	9	2	0	2	1	5	5	2	0	1	2	3	0	2	3	1
ENSMUSG00000100555	0	1	0	3	4	1	3	3	2	1	0	2	2	0	1	0	0	5	3	4	2	1	2	1	7	1
ENSMUSG00000101395	0	0	0	0	0	0	0	0	0	0	0	0	0	0	0	0	0	0	0	0	0	0	0	0	0	0
ENSMUSG00000102728	1	0	0	0	0	0	0	0	0	0	0	0	0	0	0	0	0	0	0	0	0	0	0	0	0	0
ENSMUSG00000088848	0	0	0	0	0	0	0	0	0	0	0	0	0	0	0	0	0	0	0	0	0	0	0	0	0	0
ENSMUSG00002075225	0	0	0	0	0	0	0	0	0	0	0	0	0	0	0	0	0	0	0	0	0	0	0	0	0	0
ENSMUSG00000038702	103	120	103	89	187	144	134	144	75	85	79	102	96	113	119	73	86	74	116	89	65	71	128	92	126	108
ENSMUSG00000101875	0	0	0	0	0	0	0	1	0	0	0	0	0	0	0	0	0	0	0	0	0	0	0	0	0	0
ENSMUSG00000099732	0	0	0	0	0	0	0	0	0	0	0	0	0	0	0	0	0	0	0	0	0	0	0	0	0	0
ENSMUSG00000101220	0	0	0	0	0	0	0	0	0	0	0	0	0	0	0	0	0	0	0	0	0	0	0	0	0	0
ENSMUSG00000100020	0	0	0	0	0	0	0	0	0	0	0	0	0	0	0	0	0	0	0	0	0	0	0	0	0	0
ENSMUSG00000101054	0	0	0	1	0	0	0	0	0	0	0	0	0	0	0	0	0	0	0	0	0	0	0	0	4	0
ENSMUSG00000088691	0	0	0	0	0	0	0	0	0	0	0	0	0	0	0	0	0	0	0	0	0	0	0	0	0	0
ENSMUSG00000099884	0	0	0	0	0	0	0	0	0	0	0	0	0	0	0	0	0	0	0	0	0	0	0	0	0	0
ENSMUSG00000100304	0	0	0	0	0	0	0	0	0	0	0	0	0	0	0	0	0	0	0	0	0	0	0	0	0	0
ENSMUSG00000101453	0	0	0	0	0	0	0	0	0	0	0	0	0	0	0	0	0	0	0	0	0	0	0	0	0	0
ENSMUSG00000102105	0	0	0	0	0	0	0	0	0	0	0	0	0	0	0	0	0	0	0	0	0	0	0	0	0	0
ENSMUSG00000099943	0	0	0	0	0	0	0	0	0	0	0	0	0	0	0	0	0	0	0	0	0	0	0	0	0	0
ENSMUSG00002075119	0	0	0	0	0	0	0	0	0	0	0	0	0	0	0	0	0	0	0	0	0	0	0	0	0	0
ENSMUSG00000097648	0	0	0	1	0	1	4	3	0	0	0	4	0	0	1	1	0	2	0	0	1	1	0	1	4	0
ENSMUSG00000101687	0	0	0	0	0	0	0	0	0	0	0	0	0	0	0	0	0	0	0	0	0	0	0	0	0	0
ENSMUSG00000100515	0	0	0	1	2	2	5	1	1	2	0	1	5	0	0	6	0	1	1	0	0	0	0	0	1	1
ENSMUSG00000033021	451	473	416	298	574	497	700	530	349	365	312	567	459	355	508	404	298	565	515	576	554	422	562	449	662	493
ENSMUSG00000055214	35	21	24	34	40	46	89	92	43	30	32	33	21	77	149	23	30	45	22	33	32	35	58	66	141	82
ENSMUSG00000078184	1	0	0	3	1	1	0	1	1	2	2	0	0	0	1	1	2	0	1	2	1	1	3	1	0	2
ENSMUSG00000104363	1	0	0	0	0	0	0	0	1	0	0	0	0	0	0	1	0	0	0	0	0	0	0	0	0	0
ENSMUSG00000103277	0	0	0	0	0	0	0	2	0	0	0	0	0	0	2	0	0	1	0	0	0	0	0	0	0	0
ENSMUSG00000104157	7	2	2	2	3	4	2	3	2	4	0	2	1	7	5	8	6	2	1	1	1	4	5	6	4	2
ENSMUSG00000102446	0	0	0	0	0	0	0	0	0	0	0	0	0	0	0	0	0	0	0	0	0	0	0	0	0	0
ENSMUSG00000104248	0	0	0	0	0	0	0	0	0	0	0	0	0	0	0	0	0	0	0	0	0	0	0	0	0	0
ENSMUSG00000104021	0	0	0	1	0	0	0	0	0	0	0	0	0	0	0	0	0	0	0	0	0	0	0	0	0	0
ENSMUSG00000103471	0	0	0	0	0	0	0	0	0	0	0	0	0	0	0	0	0	0	0	0	0	0	0	0	0	0
ENSMUSG00000087875	0	0	0	0	0	0	0	0	0	0	0	0	0	0	0	0	0	0	0	0	0	1	0	0	0	0
ENSMUSG00000033007	804	668	615	446	1059	759	1097	858	797	750	591	659	598	798	870	699	526	689	665	671	590	411	714	542	757	597
ENSMUSG00000102605	19	37	19	22	36	25	34	21	6	13	4	30	16	12	20	15	11	23	27	22	24	21	24	27	32	27
ENSMUSG00000070695	159	191	194	149	253	223	251	196	180	192	156	153	141	241	223	213	135	159	199	170	147	133	203	154	223	182
ENSMUSG00000025909	95	122	130	106	224	155	207	171	125	129	111	99	82	218	158	172	116	100	121	104	92	79	142	100	166	104
ENSMUSG00002076179	0	0	0	0	0	0	0	0	0	0	0	0	0	0	0	0	0	0	0	0	0	0	0	0	0	0
ENSMUSG00000102033	0	0	0	0	0	0	0	0	0	0	0	0	0	0	0	0	0	0	0	0	0	0	0	0	0	0
ENSMUSG00000102647	1	5	1	1	4	0	10	2	0	0	0	0	0	0	1	1	0	0	0	0	0	2	5	2	0	0
ENSMUSG00000086235	1	0	0	0	0	0	0	0	0	0	0	0	0	0	0	0	0	0	0	0	0	0	0	0	0	0
ENSMUSG00000102253	0	0	1	1	1	4	0	1	1	0	1	0	1	0	2	0	0	0	0	1	0	2	0	1	3	3
ENSMUSG00002074990	0	0	0	0	0	0	0	0	0	0	0	0	0	0	0	0	0	0	0	0	0	0	1	0	0	1
ENSMUSG00000094429	0	0	0	0	0	0	0	0	0	0	0	0	0	0	0	0	0	0	0	0	0	0	0	0	0	0
ENSMUSG00000103884	0	0	0	0	2	1	0	0	0	0	0	0	0	0	0	0	0	0	0	1	0	0	0	0	0	0
ENSMUSG00000084353	0	0	0	0	1	1	0	1	0	1	4	2	0	3	1	2	0	4	2	1	3	1	4	2	1	0
ENSMUSG00000103933	0	0	0	0	0	0	0	0	0	0	0	0	0	0	0	0	0	0	0	0	0	0	0	2	0	0
ENSMUSG00002075967	0	0	0	0	0	0	0	0	0	0	0	0	0	0	0	0	0	0	0	0	0	0	0	0	0	0
ENSMUSG00000086195	0	0	0	0	0	0	0	0	0	0	0	0	0	0	0	0	0	0	0	0	0	0	0	0	0	0
ENSMUSG00000104504	0	0	0	0	0	0	0	0	0	0	0	0	0	0	0	0	0	0	0	0	0	0	0	0	0	0
ENSMUSG00000066693	0	0	0	0	1	1	0	0	1	0	0	1	0	0	0	0	0	0	0	0	0	1	1	1	0	0
ENSMUSG00000102316	0	1	1	1	2	1	4	2	0	0	0	3	0	0	1	0	0	1	2	2	0	1	1	5	2	1
ENSMUSG00000103819	0	0	0	0	0	0	0	0	0	0	0	0	0	0	0	0	0	1	1	0	0	0	1	0	2	0
ENSMUSG00000102871	0	0	0	0	4	0	1	1	0	0	0	0	0	0	0	0	1	1	1	0	0	1	2	0	0	1
ENSMUSG00000101571	0	0	0	0	0	0	0	0	0	0	0	0	0	0	0	0	0	0	0	0	0	0	0	0	0	0
ENSMUSG00000104428	0	0	0	0	0	0	0	0	0	0	0	0	0	0	0	0	0	0	0	0	0	0	0	0	0	0
ENSMUSG00000102272	0	0	0	0	0	0	0	0	0	0	0	0	0	0	0	0	0	0	0	0	0	0	0	0	0	1
ENSMUSG00000065625	0	0	0	0	0	0	0	0	0	0	0	0	0	0	0	0	0	0	0	0	0	0	0	0	0	0
ENSMUSG00000103411	0	0	0	0	0	0	0	0	0	0	0	0	0	0	0	0	0	0	0	0	0	0	0	0	0	2
ENSMUSG00000061024	233	193	134	112	291	231	250	270	234	257	196	249	194	280	249	237	176	301	261	293	257	180	278	208	271	206
ENSMUSG00000102030	4	4	1	0	2	1	2	1	0	5	1	1	3	6	6	0	2	2	0	4	3	1	4	5	1	0
ENSMUSG00000099870	0	0	0	0	0	0	0	0	0	0	0	0	0	0	0	0	0	0	0	0	0	0	0	0	0	0
ENSMUSG00000026374	1228	1237	1108	804	1632	1348	1344	1477	1180	1442	1032	1208	998	1574	1481	1323	1052	1149	1322	1186	1134	845	1331	1020	1313	962
ENSMUSG00000026377	352	312	242	198	403	341	306	366	269	370	238	298	243	320	348	270	189	304	334	306	308	238	342	230	347	258
ENSMUSG00000099936	0	0	0	0	0	0	0	0	0	0	0	0	0	0	0	0	0	0	0	0	0	0	0	0	1	1
ENSMUSG00000025911	58	66	51	31	65	71	103	58	59	49	54	54	54	92	86	63	44	60	84	47	58	27	95	91	100	82
ENSMUSG00000081441	5	5	2	1	3	7	12	8	3	6	2	5	6	7	4	3	3	8	6	5	4	7	2	6	12	2
ENSMUSG00000067879	17	11	5	11	26	15	11	17	12	15	18	12	3	11	13	13	9	12	20	8	4	7	14	16	22	10
ENSMUSG00000099827	0	0	0	0	0	0	0	0	0	0	0	0	0	0	0	0	0	0	0	0	0	0	0	0	0	0
ENSMUSG00000057335	778	936	878	754	1193	1161	1378	1149	822	1045	813	802	678	970	1041	938	662	775	905	910	810	660	975	787	1056	848
ENSMUSG00000103634	4	1	0	1	1	2	0	1	0	0	3	0	0	0	1	2	0	3	0	0	3	2	3	0	1	2
ENSMUSG00000104154	33	32	21	13	36	44	36	41	12	12	17	18	30	8	22	15	9	24	38	26	37	36	29	33	46	39
ENSMUSG00000103435	4	6	3	4	3	6	5	4	4	2	2	3	5	0	0	1	1	0	4	4	0	3	5	6	8	1
ENSMUSG00000065573	2	0	0	0	0	1	0	0	0	0	0	0	0	0	0	0	0	0	2	0	0	0	0	0	0	0
ENSMUSG00002076271	0	0	0	1	0	0	0	0	0	0	0	0	0	0	2	0	0	0	0	0	0	0	0	0	0	0
ENSMUSG00000100551	0	0	1	1	0	0	0	0	1	0	0	0	0	0	0	0	0	0	0	1	0	0	1	0	0	0
ENSMUSG00000100357	0	0	0	0	0	0	0	0	0	0	0	0	0	0	0	0	0	0	0	0	0	0	0	0	0	0
ENSMUSG00000025912	70	68	77	29	111	90	74	74	61	108	61	70	59	87	81	57	62	61	74	79	76	53	101	60	94	80
ENSMUSG00000045210	995	1071	960	675	1211	1106	1043	1037	984	1281	987	925	782	977	1076	912	687	993	1146	962	855	715	1070	759	1162	802
ENSMUSG00000041763	514	543	454	331	636	569	587	577	387	526	403	458	398	564	526	474	296	460	529	407	448	375	545	434	577	431
ENSMUSG00000026504	317	346	263	225	366	308	435	331	263	330	250	326	251	305	307	244	235	323	334	304	294	215	298	262	304	274
ENSMUSG00000103367	0	0	0	0	0	0	0	0	0	0	0	0	0	0	0	0	0	0	0	0	0	0	0	0	0	0
ENSMUSG00000103584	0	0	0	0	0	0	0	0	0	0	0	0	0	0	0	0	0	0	0	0	0	0	0	0	0	0
ENSMUSG00002076339	0	0	0	0	0	0	0	0	0	0	0	0	0	0	0	0	0	0	0	0	0	0	2	0	0	1
ENSMUSG00000102475	0	3	0	0	0	1	0	0	0	0	0	0	0	0	0	0	0	0	0	0	0	0	0	2	1	1
ENSMUSG00000047343	8	3	6	10	5	11	4	3	5	3	8	7	7	3	8	5	6	5	16	8	5	3	10	6	7	7
ENSMUSG00000102211	0	2	0	0	1	0	0	2	0	0	0	3	2	1	0	0	0	0	0	0	0	1	1	5	1	2
ENSMUSG00000087082	20	18	10	11	22	14	23	24	10	19	10	13	24	11	20	10	13	17	12	14	12	15	18	25	17	15
ENSMUSG00000090106	0	0	2	0	2	0	0	1	0	0	0	2	1	0	0	1	0	0	0	0	0	0	1	0	1	0
ENSMUSG00000103251	0	3	4	1	2	5	1	4	0	2	2	1	2	1	6	4	1	0	4	1	4	1	3	2	3	0
ENSMUSG00000091844	17	27	54	26	30	16	33	19	25	36	29	28	28	19	16	23	11	23	36	24	24	28	30	17	27	21
ENSMUSG00000026483	206	82	80	155	154	313	598	467	348	125	232	217	54	499	961	110	217	289	207	188	210	202	393	586	901	797
ENSMUSG00000082528	0	0	0	0	0	0	0	0	0	0	0	0	0	0	0	0	0	0	0	0	0	0	0	0	0	0
ENSMUSG00000082012	0	0	0	0	0	0	0	0	0	0	0	0	0	0	0	0	0	0	0	0	0	0	0	0	0	0
ENSMUSG00000099996	0	0	0	0	0	0	0	0	0	0	0	0	0	0	1	0	0	1	2	0	1	0	0	0	0	1
ENSMUSG00000101763	0	0	0	0	2	0	0	0	0	0	0	0	0	0	0	0	0	0	0	0	0	0	0	0	1	0
ENSMUSG00000100827	1	0	0	0	1	0	0	0	0	0	0	0	0	0	0	0	0	0	0	0	0	0	0	0	0	0
ENSMUSG00000100553	1	4	1	2	3	3	0	1	1	0	0	3	2	1	1	1	6	0	2	1	0	1	0	1	0	0
ENSMUSG00000098611	0	0	0	0	0	0	0	0	0	0	0	0	0	0	0	0	0	0	0	0	0	0	0	0	0	0
ENSMUSG00000100534	1	0	0	0	0	0	0	0	0	0	0	0	0	0	0	0	1	0	0	0	0	0	0	0	0	0
ENSMUSG00000102904	0	0	0	0	0	0	0	0	0	0	0	0	0	0	0	0	0	0	0	0	0	0	0	0	0	0
ENSMUSG00002076350	0	0	0	0	0	0	0	0	0	0	0	0	0	0	0	0	0	0	0	0	0	0	0	0	0	0
ENSMUSG00000019699	1705	1792	1546	1263	1972	1791	1986	1986	1434	1795	1406	1530	1393	1911	1631	1669	1077	1513	1682	1600	1524	1132	1773	1240	1794	1216
ENSMUSG00000104391	3	9	3	7	6	13	2	4	2	2	5	3	2	2	6	2	4	5	6	8	1	8	8	3	16	4
ENSMUSG00000102133	0	4	3	0	5	6	2	0	0	1	2	1	0	1	2	0	0	5	2	2	0	1	3	1	6	4
ENSMUSG00000102749	0	2	2	1	3	1	2	1	0	0	0	0	1	2	0	1	1	2	1	4	1	1	0	0	3	0
ENSMUSG00000103163	3	1	4	1	0	2	2	1	2	0	1	0	0	0	0	1	1	0	3	2	2	0	0	0	2	0
ENSMUSG00000103646	4	8	6	4	7	5	6	7	2	4	3	4	3	3	8	2	2	3	9	7	6	5	9	2	7	5
ENSMUSG00000102427	3	2	1	0	0	0	1	1	2	0	1	0	2	0	2	0	1	0	0	3	0	5	2	2	3	0
ENSMUSG00000103633	2	3	0	0	2	3	0	2	0	0	2	7	0	0	2	0	0	3	2	0	0	0	1	0	0	2
ENSMUSG00000097892	40	39	38	21	37	20	24	27	24	44	46	22	17	21	37	32	14	46	38	28	28	31	36	26	25	28
ENSMUSG00000063659	2298	2351	2167	1558	2443	1930	2283	2272	1765	2441	2027	2000	1779	2264	2184	2165	1345	2122	2036	1915	1741	1325	2016	1498	2025	1526
ENSMUSG00000102432	0	0	1	1	3	4	6	0	4	4	1	0	0	3	1	1	0	2	0	0	1	0	0	1	3	1
ENSMUSG00000103043	0	0	0	0	0	0	0	0	0	0	0	0	0	0	0	0	0	0	0	0	0	0	0	0	0	0
ENSMUSG00000102885	0	0	0	0	0	0	0	0	0	0	0	0	0	0	0	0	0	0	0	3	0	0	0	0	0	0
ENSMUSG00000026049	53	65	62	61	94	84	64	71	78	77	47	57	58	77	87	75	42	55	83	80	55	40	59	47	58	49
ENSMUSG00000103767	0	0	0	0	0	0	0	0	0	0	0	0	0	0	0	1	0	0	0	0	0	0	0	0	0	0
ENSMUSG00000043019	1299	1518	1312	921	1506	1321	1569	1474	1189	1577	1169	1114	1000	1414	1437	1198	932	1185	1172	1139	1071	837	1204	1011	1285	1024
ENSMUSG00000101104	0	0	1	0	0	0	0	0	0	0	0	0	0	0	0	0	0	0	0	0	0	0	0	1	0	0
ENSMUSG00000015962	2	1	0	1	2	2	0	0	1	0	0	1	0	1	6	3	0	3	4	1	1	1	0	1	0	0
ENSMUSG00000032666	679	623	672	543	866	829	966	808	704	812	705	592	518	1003	861	890	542	470	624	659	580	377	700	526	742	541
ENSMUSG00000084557	0	1	0	0	1	0	0	0	0	0	0	0	0	0	1	0	0	0	0	0	0	1	0	0	0	0
ENSMUSG00000100685	0	0	0	0	0	0	0	0	0	0	0	0	0	0	0	0	0	0	0	0	0	0	0	0	0	0
ENSMUSG00000102090	0	0	0	0	0	0	0	0	0	0	0	0	0	0	0	0	0	0	0	0	0	0	0	0	0	0
ENSMUSG00000103744	0	0	0	0	0	0	0	0	0	0	0	0	0	0	0	0	0	0	0	0	0	0	0	0	0	0
ENSMUSG00000015961	451	467	445	288	623	493	528	547	361	426	363	367	338	512	483	417	291	385	472	432	343	283	501	421	510	416
ENSMUSG00000089657	1	0	0	2	0	0	1	0	0	0	0	0	0	1	0	0	0	0	1	0	0	0	0	0	0	0
ENSMUSG00000102483	1	0	0	0	0	0	0	0	0	0	0	1	0	0	0	0	0	0	0	0	0	0	0	0	0	0
ENSMUSG00000014980	259	244	213	128	323	274	280	291	192	242	226	293	232	216	277	202	147	276	306	312	235	178	293	224	326	251
ENSMUSG00000026235	574	584	708	567	891	702	909	860	594	806	616	463	448	880	691	728	509	535	576	548	517	370	609	421	682	503
ENSMUSG00000099141	0	0	0	0	1	0	0	0	0	0	1	0	0	0	0	0	0	0	0	0	1	0	0	0	0	0
ENSMUSG00000032649	241	213	209	134	316	291	342	303	260	275	216	210	179	292	396	284	193	218	214	235	210	159	303	267	379	288
ENSMUSG00000101849	1	1	0	0	0	0	2	0	0	1	0	0	0	5	1	0	1	0	0	0	2	0	0	0	0	0
ENSMUSG00000101506	0	0	0	0	0	0	0	0	0	0	0	0	0	0	0	0	0	0	0	0	0	0	0	0	0	0
ENSMUSG00000065215	0	0	0	0	0	0	0	0	0	0	0	0	0	0	0	0	0	0	0	0	0	0	0	0	0	0
ENSMUSG00000102052	0	0	0	0	0	0	0	0	0	0	0	0	0	0	0	0	0	0	0	0	0	0	0	0	0	0
ENSMUSG00000026047	136	172	118	100	170	132	175	158	124	135	121	121	128	115	144	112	76	166	186	159	134	108	139	141	185	122
ENSMUSG00000080878	0	0	0	0	0	0	0	1	0	0	0	0	0	0	0	0	0	0	0	0	0	1	0	0	1	0
ENSMUSG00000091476	97	84	48	55	79	67	90	61	53	58	47	54	54	51	60	54	41	84	64	78	82	56	64	68	79	55
ENSMUSG00000104097	27	40	27	18	47	28	25	14	22	18	15	28	29	19	18	15	12	30	51	36	25	32	40	38	29	33
ENSMUSG00000119789	0	0	1	0	0	0	0	0	0	0	0	0	0	0	0	0	0	0	0	3	0	1	1	0	0	0
ENSMUSG00000102493	5	4	0	2	4	1	2	2	0	2	2	1	3	1	1	0	3	1	6	5	2	0	2	6	4	3
ENSMUSG00000004872	0	0	2	0	0	0	0	0	3	0	0	0	0	0	0	0	0	0	1	0	0	0	0	0	1	3
ENSMUSG00000118426	10	13	7	9	16	6	21	12	17	9	18	15	13	25	17	23	10	11	11	7	13	4	12	14	17	8
ENSMUSG00000041684	299	331	266	237	349	275	298	307	248	298	245	305	271	354	308	333	179	277	318	285	264	212	346	274	388	257
ENSMUSG00000032908	308	332	322	224	490	425	451	414	341	394	313	309	260	406	403	362	278	320	370	274	288	187	404	279	417	290
ENSMUSG00000099561	0	1	1	1	3	0	3	1	0	0	0	0	0	2	0	0	0	0	5	2	0	0	2	2	0	0
ENSMUSG00000102945	0	0	0	2	0	0	0	0	0	0	0	0	0	0	0	0	0	0	0	0	0	1	0	0	0	1
ENSMUSG00000026502	706	739	621	555	856	764	768	737	596	639	523	590	584	739	644	640	344	709	754	689	626	488	754	564	748	556
ENSMUSG00000103958	1	1	1	2	3	0	2	3	0	1	1	1	2	0	6	3	0	1	1	3	2	1	3	0	1	1
ENSMUSG00000070489	0	1	2	0	0	0	1	1	0	2	0	0	0	0	0	2	0	4	0	1	1	0	0	3	2	0
ENSMUSG00000104126	15	7	11	9	14	10	16	8	18	31	18	13	12	25	13	12	8	16	18	21	8	11	12	10	26	19
ENSMUSG00000026500	47	38	18	19	48	26	33	40	32	29	35	51	34	52	45	26	32	49	26	34	37	41	41	22	29	26
ENSMUSG00000026048	445	459	432	304	625	535	626	578	379	484	336	445	414	573	496	453	316	455	501	514	471	342	512	356	530	434
ENSMUSG00000046828	0	0	0	0	0	0	0	0	0	0	0	0	0	0	0	0	0	0	0	0	0	0	0	1	0	0
ENSMUSG00000089703	0	0	0	0	0	0	0	0	0	0	0	0	0	1	0	0	0	0	0	0	0	0	0	0	0	0
ENSMUSG00000100966	0	0	0	0	0	0	0	0	0	0	0	0	0	0	0	0	0	0	0	0	0	0	0	0	0	0
ENSMUSG00000100769	0	0	0	0	0	0	0	0	0	0	0	0	0	0	0	0	0	0	0	0	0	0	0	0	0	0
ENSMUSG00000101567	1	0	2	0	2	1	0	0	0	2	0	1	0	1	1	0	0	0	1	1	1	0	2	1	0	1
ENSMUSG00000026245	648	599	626	421	833	623	761	707	584	683	517	650	568	641	717	538	410	580	703	650	608	421	689	532	712	492
ENSMUSG00000101798	0	1	0	1	1	1	0	0	0	0	1	0	0	1	1	1	2	0	1	0	1	2	0	0	0	0
ENSMUSG00000104018	15	21	7	8	13	17	23	18	9	8	7	26	26	5	12	8	13	19	20	13	20	16	13	11	23	26
ENSMUSG00000090486	9	14	12	14	11	17	18	21	17	18	12	17	4	22	16	14	15	20	10	15	12	12	18	20	11	21
ENSMUSG00000026482	609	519	574	423	548	541	682	601	602	602	483	464	395	705	590	644	374	461	543	510	451	283	525	415	528	412
ENSMUSG00000086145	0	1	3	0	1	1	0	0	0	0	0	1	0	0	0	0	0	2	0	0	0	0	0	0	0	1
ENSMUSG00000080950	11	10	6	9	14	6	11	6	6	7	5	7	9	5	10	8	1	9	10	17	8	7	7	7	16	7
ENSMUSG00000099868	0	1	0	2	1	0	0	0	1	0	0	0	1	0	1	0	0	0	1	1	5	1	1	1	0	2
ENSMUSG00000055547	1	2	1	2	0	2	1	4	0	0	0	2	0	1	1	0	0	2	4	2	1	1	4	1	1	0
ENSMUSG00000012187	38	42	26	38	39	62	42	58	29	35	29	50	32	43	50	34	29	59	39	32	38	21	64	23	52	42
ENSMUSG00000008475	537	456	368	301	661	521	622	597	424	448	379	489	432	591	579	456	325	501	492	487	468	314	483	501	613	417
ENSMUSG00000099364	49	52	41	21	74	72	52	58	10	23	20	34	32	21	17	14	12	38	36	33	37	33	51	26	51	42
ENSMUSG00000100562	0	2	0	0	1	0	1	1	0	0	0	0	0	0	0	0	1	2	1	0	0	0	1	0	1	0
ENSMUSG00000056870	399	483	329	358	421	344	348	399	217	275	256	234	256	344	322	243	158	289	316	291	240	210	287	316	332	228
ENSMUSG00000102319	8	17	5	5	18	12	1	9	3	4	7	9	8	4	9	0	14	4	15	5	12	19	14	9	6	7
ENSMUSG00000089877	1	4	0	4	8	2	3	5	3	3	1	0	2	4	3	0	0	2	1	1	2	6	0	1	4	1
ENSMUSG00000101701	1	4	0	0	1	4	2	1	0	1	1	0	0	2	0	2	0	1	0	0	0	0	0	2	0	0
ENSMUSG00000103071	3	3	1	1	1	1	0	3	0	0	0	4	0	0	2	0	2	2	5	1	2	2	0	1	1	0
ENSMUSG00000100434	0	1	1	0	0	0	0	0	0	0	0	0	0	0	0	0	0	0	0	0	0	0	0	0	2	0
ENSMUSG00000100013	0	0	0	0	0	0	0	0	0	0	0	0	0	0	0	0	0	0	0	0	0	0	0	0	0	0
ENSMUSG00000101251	0	0	0	0	0	0	0	0	0	0	0	0	0	0	0	0	0	0	0	0	0	0	0	0	0	0
ENSMUSG00000101937	0	0	0	0	0	0	0	0	0	0	0	0	0	0	0	0	0	0	0	0	0	0	0	0	0	0
ENSMUSG00000039630	9876	11175	9838	6273	11724	10043	12869	10799	8149	10047	8346	9214	8137	8157	9385	7724	5830	9950	9939	9474	9348	6854	10161	7106	10288	7685
ENSMUSG00000104279	36	47	46	49	79	49	52	54	37	38	37	29	36	31	43	38	24	52	40	46	41	28	56	33	39	35
ENSMUSG00002075531	1	0	0	0	0	0	0	0	0	0	0	0	0	0	0	0	0	1	0	1	0	0	1	0	0	1
ENSMUSG00000064954	0	0	0	0	0	0	0	0	0	0	0	0	0	0	0	0	0	0	0	0	0	0	0	0	0	0
ENSMUSG00000026495	199	221	211	135	268	216	196	229	165	222	149	189	147	228	212	213	141	184	208	198	176	127	212	141	251	169
ENSMUSG00000032883	5384	4885	4642	3664	6130	5633	6150	5466	4554	5098	4237	3856	3602	6008	5963	5030	4012	3992	4048	3729	3297	2497	4809	3321	4516	3178
ENSMUSG00000026480	13	18	7	6	21	18	26	16	11	8	7	6	12	17	31	7	15	15	20	24	9	8	16	18	18	19
ENSMUSG00000026494	118	112	148	86	155	161	224	203	187	182	155	103	91	294	268	215	116	112	115	139	106	96	176	196	209	181
ENSMUSG00000064967	0	0	0	0	0	0	1	0	0	0	0	0	1	0	0	0	0	0	0	0	0	0	0	0	0	0
ENSMUSG00000102922	0	0	0	0	0	1	0	0	2	2	0	0	0	0	0	0	0	0	0	0	0	1	0	0	0	0
ENSMUSG00000025915	68	91	55	61	127	105	95	110	56	65	43	66	63	101	104	58	59	73	46	52	55	44	86	76	119	80
ENSMUSG00000089713	0	0	0	0	0	0	1	0	0	0	0	0	0	0	0	0	1	1	1	0	0	0	0	1	1	1
ENSMUSG00000079470	459	394	688	455	662	529	547	498	367	416	331	363	273	920	488	940	388	324	390	350	397	333	445	266	388	322
ENSMUSG00000099377	8	6	5	9	9	11	7	7	5	7	5	7	3	10	7	9	4	2	2	6	6	5	5	7	8	7
ENSMUSG00000099706	5	0	2	0	2	0	2	0	2	0	1	1	1	0	0	0	0	1	1	0	1	0	1	1	0	1
ENSMUSG00000047330	3	6	7	11	12	4	15	7	17	13	8	15	13	19	22	8	4	3	5	6	6	3	3	2	11	6
ENSMUSG00000101324	0	0	0	0	0	0	0	0	0	1	0	0	0	0	1	2	0	0	0	0	0	0	0	0	0	0
ENSMUSG00000072978	8	5	8	6	10	2	8	5	6	10	6	7	8	9	6	4	4	6	9	3	6	6	3	3	3	0
ENSMUSG00000046334	0	3	2	3	1	0	0	1	0	0	0	0	0	1	3	0	0	0	3	2	0	0	2	0	3	0
ENSMUSG00002075801	0	0	0	0	0	0	0	0	0	0	0	0	0	0	0	0	0	0	0	0	0	0	0	0	0	0
ENSMUSG00000050711	6044	5657	5342	3959	7842	6626	6594	7167	4703	5322	4282	4575	3821	6719	6252	5858	4241	4554	5478	5156	4702	3120	5962	4072	5585	4076
ENSMUSG00000099562	0	0	0	0	0	0	0	0	0	0	0	0	0	0	0	0	0	0	0	0	0	0	0	0	0	0
ENSMUSG00000077782	0	0	0	0	0	0	0	0	0	0	0	0	0	0	0	0	0	0	0	0	0	0	0	0	0	0
ENSMUSG00000055067	329	312	399	287	436	344	430	350	365	422	336	312	287	489	372	448	277	344	330	354	300	193	357	246	347	253
ENSMUSG00000054702	26	17	10	10	25	25	22	30	21	8	13	20	13	24	21	24	9	12	16	32	19	15	22	26	32	21
ENSMUSG00000096474	2	2	2	0	5	1	2	4	4	2	3	1	1	2	2	2	0	1	3	1	1	0	1	1	3	0
ENSMUSG00000102235	0	0	0	0	0	0	0	0	0	0	1	0	0	0	1	0	0	0	0	0	3	1	0	2	0	1
ENSMUSG00000026492	233	232	204	147	324	261	260	266	190	290	217	257	195	224	238	217	155	237	231	204	229	158	274	192	243	203
ENSMUSG00000082395	2	2	3	0	0	2	2	3	0	1	1	2	1	0	0	2	0	6	1	4	5	1	3	0	0	0
ENSMUSG00000038949	1524	1455	1301	993	1701	1550	1812	1527	1389	1539	1251	1191	1124	1676	1473	1494	902	1307	1294	1219	1166	772	1397	967	1449	1120
ENSMUSG00000026043	21	29	29	13	26	48	59	36	28	21	21	25	11	34	50	18	5	31	62	27	22	18	9	39	94	91
ENSMUSG00000046101	14	13	15	17	15	19	30	23	13	9	3	16	17	9	12	10	5	15	23	15	8	23	19	21	44	13
ENSMUSG00002074901	0	0	0	0	0	0	0	0	0	0	0	0	0	0	0	0	0	0	0	0	0	0	0	0	0	0
ENSMUSG00000093178	0	0	0	0	0	0	0	0	0	0	0	0	0	0	0	0	0	0	0	0	0	0	0	0	0	0
ENSMUSG00000099032	61	59	68	31	68	38	77	87	18	35	28	35	52	30	35	19	18	55	45	39	61	30	42	30	47	37
ENSMUSG00000104025	7	5	5	0	4	2	11	11	2	2	1	1	4	0	1	2	0	3	1	3	2	4	3	0	7	7
ENSMUSG00000038936	565	468	428	320	679	539	518	603	467	634	455	558	496	689	591	529	387	504	675	569	518	370	641	469	563	402
ENSMUSG00000042772	1162	1259	1073	795	1358	1241	1308	1266	1100	1374	1135	1023	906	1209	1190	1246	715	1145	1069	1068	1012	728	1153	869	1299	953
ENSMUSG00000100394	1	2	0	0	8	2	1	1	0	0	1	0	1	0	1	2	0	2	2	3	0	8	4	2	0	2
ENSMUSG00000103840	0	0	0	0	1	0	0	0	0	0	0	0	0	0	0	0	0	0	0	0	2	0	0	0	0	0
ENSMUSG00000087236	3	0	1	0	2	1	2	0	1	4	4	2	0	0	3	2	1	1	3	0	3	3	2	0	1	1
ENSMUSG00000100702	0	0	0	0	0	0	0	0	0	0	0	0	0	0	0	0	0	0	0	0	0	0	0	0	1	0
ENSMUSG00000026042	18	42	27	18	61	27	28	20	23	17	8	28	10	24	29	28	5	21	36	20	7	11	20	15	36	30
ENSMUSG00000104476	0	0	1	0	0	0	0	1	0	0	0	0	0	0	0	0	0	0	1	0	0	0	0	0	0	0
ENSMUSG00000073643	321	351	287	230	393	288	348	360	252	272	214	285	273	311	339	269	191	319	358	292	331	255	346	282	421	310
ENSMUSG00000104497	0	0	0	0	0	0	0	0	0	0	0	1	0	0	0	0	0	0	0	0	1	0	0	0	0	0
ENSMUSG00000025916	230	222	202	155	251	157	170	215	152	174	163	152	159	134	191	111	124	181	185	154	156	133	152	98	135	133
ENSMUSG00000087199	14	11	8	1	6	7	1	11	4	6	6	6	7	2	4	2	3	10	10	9	13	6	18	3	5	6
ENSMUSG00000026248	206	197	150	126	253	236	219	246	176	230	184	193	182	239	256	204	159	208	234	204	238	135	225	186	235	199
ENSMUSG00000119658	0	1	0	0	0	0	0	0	0	0	0	1	1	0	0	0	0	0	0	2	0	2	0	1	0	0
ENSMUSG00000026249	103	128	96	111	184	170	250	153	150	169	120	121	116	197	193	146	119	128	118	105	114	79	142	148	201	163
ENSMUSG00000042751	518	430	458	369	674	596	699	563	517	580	508	349	348	642	694	609	389	430	479	450	374	293	536	454	605	516
ENSMUSG00000067106	48	58	35	30	39	47	42	74	46	50	33	47	51	52	41	40	24	48	43	46	49	26	42	33	49	32
ENSMUSG00000099969	0	0	0	1	0	1	0	0	0	0	0	0	0	0	0	1	0	0	0	1	1	0	0	0	0	5
ENSMUSG00000100397	0	0	1	0	2	1	1	2	0	0	0	3	4	1	3	1	0	1	0	3	1	0	2	1	0	0
ENSMUSG00000099753	0	0	0	0	0	0	0	0	0	0	0	0	0	0	0	0	0	0	0	0	0	0	0	0	0	0
ENSMUSG00000118883	0	0	0	0	0	0	0	0	0	0	0	0	0	0	0	0	0	0	0	0	0	0	0	0	0	0
ENSMUSG00000102518	0	0	0	0	0	0	0	0	0	0	0	0	0	0	0	0	0	0	0	0	0	0	0	0	0	0
ENSMUSG00000099552	0	0	0	0	0	0	0	0	0	0	0	0	0	0	0	0	0	0	0	0	0	0	0	0	0	0
ENSMUSG00000043230	0	0	1	1	0	0	1	4	0	0	0	0	0	0	0	0	0	0	2	0	0	2	0	0	1	0
ENSMUSG00000103404	0	0	0	0	0	1	0	1	0	0	0	1	0	0	0	0	0	0	1	1	0	0	0	0	0	0
ENSMUSG00000026491	929	1115	898	624	1157	1127	1134	1131	902	1162	865	980	908	1084	1082	968	509	1056	1034	1030	948	754	1064	809	1187	878
ENSMUSG00000073486	3	0	2	0	0	0	0	1	0	2	5	3	2	0	2	1	0	1	1	1	3	1	0	0	0	2
ENSMUSG00000025917	849	787	581	480	943	773	866	913	684	793	535	735	635	820	875	664	530	621	713	736	666	446	795	716	815	687
ENSMUSG00000104418	0	0	0	0	0	0	1	0	1	0	0	0	0	3	0	0	0	0	0	1	0	0	0	0	2	0
ENSMUSG00000026479	7	15	11	6	19	16	26	20	18	18	13	10	9	21	15	10	9	14	6	14	7	2	24	17	22	13
ENSMUSG00000004364	3260	3616	3278	2695	3900	3540	3157	3199	2655	4012	2950	2745	2463	3735	3228	3198	2404	2966	3417	2809	2611	1894	3237	2308	3243	2447
ENSMUSG00000103076	35	40	17	20	28	34	22	22	6	23	14	26	25	4	14	10	7	23	28	26	27	16	32	15	33	23
ENSMUSG00000103525	4	3	4	1	3	1	4	6	0	0	1	0	0	0	1	2	1	2	3	0	2	4	3	1	2	2
ENSMUSG00000101722	1	1	2	1	1	5	1	5	1	1	4	4	2	1	2	2	1	6	6	3	3	0	2	1	2	1
ENSMUSG00000090637	0	0	0	0	0	0	0	0	0	0	0	0	0	0	0	0	0	0	0	0	0	0	0	0	0	0
ENSMUSG00000026478	309	312	367	328	426	379	626	486	442	402	347	316	302	650	634	454	237	381	371	420	350	239	401	534	555	498
ENSMUSG00000110100	0	1	1	0	1	0	1	0	0	0	0	0	0	0	0	0	0	0	0	0	1	0	2	0	0	2
ENSMUSG00000103818	1	2	2	2	2	0	1	0	0	0	1	0	3	0	4	0	0	0	1	0	1	1	1	3	2	4
ENSMUSG00000079138	0	1	0	2	1	0	1	1	0	1	0	1	0	1	0	1	0	1	0	1	2	4	2	0	1	0
ENSMUSG00000042708	10	13	11	9	13	16	27	24	6	7	3	7	4	17	5	8	8	11	10	10	11	10	10	10	15	9
ENSMUSG00000064435	0	0	0	0	0	1	2	0	0	0	0	0	0	0	0	1	0	0	0	0	1	1	0	0	0	0
ENSMUSG00000103543	1	3	3	4	4	1	5	6	0	0	2	1	0	2	0	1	3	2	2	4	0	2	6	2	4	1
ENSMUSG00000099432	0	0	0	0	0	0	0	0	0	0	0	0	0	0	0	0	0	0	0	0	0	0	0	0	0	0
ENSMUSG00000041144	421	598	449	318	443	425	556	403	344	490	405	424	337	319	353	371	202	498	484	462	526	393	505	290	539	435
ENSMUSG00000119743	0	0	0	0	1	0	0	0	0	3	0	0	0	0	0	0	0	0	0	0	0	0	0	0	0	0
ENSMUSG00000042699	2285	2716	2448	1870	2722	2508	3042	2830	2188	2825	2184	2032	1863	3181	2768	2599	1552	2105	2144	2053	1992	1435	2446	1797	2530	1779
ENSMUSG00000101262	0	0	0	0	1	0	1	1	0	0	0	0	1	0	0	0	0	1	1	1	0	0	1	0	1	2
ENSMUSG00000042684	89	94	66	75	104	78	111	151	116	116	66	76	83	148	226	82	58	104	111	153	60	58	90	177	112	87
ENSMUSG00000099858	10	4	2	8	9	11	8	6	7	10	6	6	7	6	7	5	9	7	3	7	9	5	16	9	10	4
ENSMUSG00000101337	31	70	52	40	60	52	64	62	36	48	33	38	46	46	32	43	18	29	42	43	33	32	56	43	58	45
ENSMUSG00000025986	613	568	559	431	814	638	779	728	483	601	448	526	440	619	641	520	364	542	591	560	505	346	609	418	698	422
ENSMUSG00000100213	50	58	40	36	86	66	60	48	40	49	36	60	45	21	42	26	30	63	83	82	57	57	80	59	104	75
ENSMUSG00000103129	0	0	0	0	0	0	0	1	0	0	0	0	0	0	0	0	0	0	0	0	0	1	1	0	0	0
ENSMUSG00000100160	1	1	2	0	2	0	0	1	0	0	0	0	1	0	0	1	0	0	0	0	0	0	0	0	1	0
ENSMUSG00000101921	0	0	0	0	0	0	0	0	0	0	0	0	0	0	0	0	0	0	0	0	0	0	0	0	0	0
ENSMUSG00000101447	0	0	0	0	0	0	0	0	0	0	0	0	0	0	0	0	0	0	0	0	0	0	0	0	0	0
ENSMUSG00000081185	3	7	2	6	4	8	4	2	4	2	5	4	4	3	12	7	1	2	4	3	4	0	3	1	4	0
ENSMUSG00000103246	0	0	0	0	0	0	0	0	0	0	0	0	0	0	0	0	0	0	0	0	0	0	0	0	0	0
ENSMUSG00000098876	0	0	0	0	0	0	0	0	0	0	0	0	0	0	0	0	0	0	0	0	0	0	0	0	0	0
ENSMUSG00000100530	0	0	0	0	0	0	0	0	0	0	0	0	0	0	0	0	0	0	0	0	0	0	0	0	0	0
ENSMUSG00000104067	0	1	0	0	0	0	0	0	0	0	0	0	0	0	0	0	0	0	0	0	0	0	0	0	0	0
ENSMUSG00000100033	0	1	0	0	0	1	0	1	0	0	0	0	0	0	0	0	0	0	0	1	0	0	0	0	1	0
ENSMUSG00002075213	1	0	0	0	0	0	0	0	0	0	0	0	0	0	0	0	0	0	0	0	0	0	0	0	0	0
ENSMUSG00002076633	0	0	0	0	0	0	0	0	0	0	0	0	0	0	0	0	0	0	0	0	0	0	0	0	0	0
ENSMUSG00000101996	0	0	0	0	0	0	0	0	0	0	0	0	0	0	0	0	0	0	0	0	0	0	0	0	0	0
ENSMUSG00000096973	0	0	0	0	0	0	0	0	0	0	0	0	0	0	0	0	0	0	0	0	0	0	0	0	0	0
ENSMUSG00000064943	0	0	0	0	0	0	0	0	0	0	0	0	0	0	0	0	0	0	0	0	0	0	0	0	0	0
ENSMUSG00000100866	0	0	0	0	0	0	0	0	0	0	0	0	0	0	0	0	0	0	0	0	0	0	0	0	0	0
ENSMUSG00000101721	0	0	0	0	0	0	0	0	0	0	0	0	0	0	0	0	0	0	0	0	0	0	0	0	0	0
ENSMUSG00000099376	0	0	0	0	0	0	0	0	0	0	0	0	0	0	0	0	0	0	0	0	0	0	0	0	0	0
ENSMUSG00000097883	0	0	0	0	0	0	0	0	0	0	0	0	0	0	0	0	0	0	0	0	0	0	0	0	0	0
ENSMUSG00002076043	0	0	0	0	0	0	0	0	0	0	0	0	0	0	0	0	0	0	0	0	0	0	0	0	0	0
ENSMUSG00000099698	0	0	0	0	0	0	0	0	0	0	0	0	0	0	0	0	0	0	0	0	0	0	0	0	0	0
ENSMUSG00000056763	919	1137	1054	761	1189	974	1241	1055	658	785	686	981	894	624	827	689	468	1049	1094	1003	945	732	1030	763	1127	979
ENSMUSG00000099454	0	0	0	0	0	0	0	0	0	0	0	0	0	0	0	0	0	0	0	0	0	0	0	0	0	0
ENSMUSG00000051616	0	0	0	0	0	0	0	0	0	0	0	0	0	0	0	0	0	0	0	0	0	0	0	0	0	0
ENSMUSG00000099627	0	0	0	0	0	0	0	0	0	0	0	0	0	0	0	0	0	0	0	0	0	0	0	0	0	0
ENSMUSG00000099577	0	0	0	0	0	0	0	0	0	0	0	0	0	0	0	0	0	0	0	0	0	0	0	0	0	0
ENSMUSG00000099882	0	0	0	0	0	0	0	0	0	0	0	0	0	0	0	0	0	0	0	0	0	0	0	0	0	0
ENSMUSG00000101760	0	0	0	0	0	0	0	0	0	0	0	0	0	0	0	0	0	0	0	0	0	0	0	0	0	0
ENSMUSG00000102356	2	0	0	0	0	0	1	5	0	1	0	0	0	1	0	0	0	0	1	0	0	2	0	0	0	0
ENSMUSG00000099608	0	0	0	0	0	0	0	0	0	0	0	0	0	0	0	0	0	0	0	0	0	0	0	0	0	0
ENSMUSG00000099864	0	0	0	0	0	0	0	0	0	0	0	0	0	0	0	0	0	0	0	0	0	0	0	0	0	0
ENSMUSG00002075839	0	0	0	0	0	0	0	0	0	0	0	0	0	0	0	0	0	0	0	0	0	0	0	0	0	0
ENSMUSG00000100451	0	0	0	0	0	0	0	0	0	0	0	0	0	0	0	0	0	0	0	0	0	0	0	0	0	0
ENSMUSG00000099941	0	0	0	0	0	0	0	0	0	0	0	0	0	0	0	0	0	0	0	0	0	0	0	0	0	0
ENSMUSG00002075589	0	0	0	0	0	0	0	0	0	0	0	0	0	0	0	0	0	0	0	0	0	0	0	0	0	0
ENSMUSG00000100816	0	0	0	0	0	0	0	0	0	0	0	0	0	0	0	0	0	0	0	0	0	0	0	0	0	0
ENSMUSG00000042671	2521	2226	2250	1722	3132	3055	3274	2831	2415	2766	2022	1886	1796	2930	2610	2816	1650	1873	2288	2163	2030	1268	2347	1743	2536	1823
ENSMUSG00000100945	1	2	1	1	2	1	2	0	0	0	0	3	0	0	2	2	0	0	1	2	4	1	0	1	5	1
ENSMUSG00000102404	0	1	2	2	5	4	1	1	0	0	6	0	4	3	1	1	0	1	0	6	6	1	2	3	4	0
ENSMUSG00000100334	11	13	10	13	12	15	7	13	12	7	11	15	19	13	16	21	12	18	12	13	13	14	20	17	19	12
ENSMUSG00000026109	140	140	118	108	195	183	204	195	138	145	147	129	127	197	177	156	110	111	114	126	118	68	134	140	139	101
ENSMUSG00000026475	528	502	602	394	680	606	688	492	660	768	565	652	486	702	712	709	471	539	622	587	521	333	605	484	640	529
ENSMUSG00000099568	0	3	2	0	0	0	2	0	0	0	1	1	1	1	1	0	0	0	1	1	0	1	0	1	0	1
ENSMUSG00000100671	0	0	0	0	0	0	0	0	0	0	0	0	0	0	0	0	0	0	1	0	0	0	0	0	0	0
ENSMUSG00002075527	0	0	0	0	0	0	0	0	0	0	0	0	0	0	0	0	0	0	0	0	0	0	0	0	0	0
ENSMUSG00000101242	0	5	1	2	0	1	0	1	0	1	0	0	0	0	0	0	1	3	1	0	1	0	1	1	1	4
ENSMUSG00000099924	1	0	0	0	0	2	0	4	0	0	2	0	2	2	1	1	0	0	3	1	1	3	3	3	5	2
ENSMUSG00000099625	0	0	0	1	1	2	2	1	0	1	1	0	0	0	0	0	0	0	4	1	0	0	0	1	0	1
ENSMUSG00000101799	0	1	0	3	0	0	1	2	0	0	0	0	0	0	0	0	0	0	0	0	0	0	0	1	0	0
ENSMUSG00000045954	99	82	70	44	105	119	156	151	77	36	48	61	48	62	142	31	51	55	60	53	55	41	79	98	127	125
ENSMUSG00000099741	0	0	0	0	0	0	0	0	0	0	0	0	0	0	0	0	0	0	0	0	0	0	0	0	0	0
ENSMUSG00000101702	3	1	6	2	1	0	0	2	0	2	1	0	3	1	1	0	2	2	2	0	1	2	3	0	1	1
ENSMUSG00000066800	49	58	56	35	77	71	105	63	41	76	47	47	36	75	76	45	41	62	47	61	49	34	70	67	104	73
ENSMUSG00000100183	5	2	6	5	3	4	11	3	0	3	2	2	4	5	2	2	0	2	0	3	0	1	1	0	3	6
ENSMUSG00000067851	2618	3262	2911	2365	3066	2664	2929	2921	2501	3592	2966	2441	2354	3260	2791	2851	1928	2553	2622	2408	2281	1655	2872	1944	2876	2047
ENSMUSG00002076532	0	6	0	0	1	1	2	2	0	0	1	1	2	1	4	0	4	1	2	1	1	4	3	0	0	0
ENSMUSG00000102556	2	4	3	0	9	4	5	3	1	0	3	1	2	0	2	1	1	2	3	1	3	5	0	0	3	2
ENSMUSG00000038608	73	63	77	65	127	96	110	118	64	82	61	67	41	88	95	85	55	84	116	70	85	60	97	73	84	85
ENSMUSG00000042501	4	1	1	1	2	3	2	1	0	0	1	2	1	1	2	0	2	0	2	1	0	1	2	0	2	2
ENSMUSG00000103810	0	0	0	0	0	0	0	0	0	0	0	0	0	0	0	0	0	0	0	0	0	0	0	0	0	0
ENSMUSG00000083422	0	0	0	0	0	0	0	0	0	0	0	0	0	0	0	0	0	0	0	0	0	0	0	0	0	0
ENSMUSG00000119312	0	0	0	0	0	0	0	0	0	0	0	0	0	0	0	0	0	0	0	0	0	0	0	0	0	0
ENSMUSG00000042641	6	6	5	3	13	4	10	6	3	5	0	5	10	3	7	10	2	12	12	18	16	6	8	2	7	5
ENSMUSG00000081417	0	0	0	0	0	0	0	0	0	0	0	0	0	0	0	0	0	0	0	0	0	0	0	0	0	0
ENSMUSG00000103448	0	0	0	0	0	0	0	0	0	0	0	0	0	0	0	0	0	0	0	0	0	0	0	0	0	0
ENSMUSG00000103192	0	0	0	0	0	1	0	0	0	0	1	0	1	0	0	0	0	1	0	0	0	0	0	1	0	0
ENSMUSG00000104488	0	0	0	0	0	0	0	0	0	0	0	0	0	0	0	0	0	1	0	0	0	0	0	0	0	0
ENSMUSG00000100212	134	91	86	55	115	76	94	90	87	97	88	143	115	102	96	78	57	101	89	86	104	73	76	59	81	50
ENSMUSG00000102721	0	0	1	0	0	0	1	1	0	0	0	1	0	0	0	0	0	0	0	2	0	2	0	0	0	0
ENSMUSG00000100648	0	0	0	0	0	0	0	0	0	0	0	0	0	0	1	0	0	0	0	0	0	0	0	0	0	0
ENSMUSG00002076499	0	0	0	0	0	0	0	0	0	0	0	0	0	0	0	0	0	0	0	0	0	0	0	0	0	0
ENSMUSG00000099949	0	0	0	0	0	0	0	0	0	0	0	0	0	0	0	0	0	0	0	0	0	0	0	0	0	0
ENSMUSG00000099918	0	0	0	0	0	0	0	0	0	0	0	0	0	0	0	0	0	0	0	0	0	0	0	0	0	0
ENSMUSG00000045968	26	27	20	16	48	26	38	23	24	22	18	25	31	26	30	18	10	30	27	30	13	36	21	17	30	20
ENSMUSG00000043282	0	0	0	0	0	0	2	0	0	0	0	0	1	1	1	1	0	1	0	0	0	0	0	1	3	0
ENSMUSG00000102459	0	0	0	1	0	3	1	1	0	0	0	2	0	1	1	0	2	0	2	1	2	4	2	4	3	0
ENSMUSG00000047053	0	0	2	0	1	0	0	0	0	0	0	0	4	0	0	0	0	0	0	3	0	0	0	0	0	1
ENSMUSG00000099227	0	0	0	0	0	0	0	0	0	0	0	0	0	0	0	0	0	0	0	0	0	0	0	0	0	0
ENSMUSG00000026107	104	102	79	59	146	107	108	131	94	100	83	89	88	82	100	88	56	134	112	127	103	116	140	103	119	117
ENSMUSG00000099413	0	0	0	0	0	0	0	1	1	2	0	1	0	1	1	0	0	0	0	0	0	0	2	0	0	1
ENSMUSG00000103424	0	0	0	0	0	0	0	0	0	0	0	0	0	0	0	0	0	0	0	0	0	0	0	0	0	0
ENSMUSG00000054976	467	555	566	391	817	616	643	527	537	628	507	388	354	696	647	737	422	419	552	459	372	349	554	425	636	517
ENSMUSG00000104029	0	0	0	0	0	0	0	0	0	0	0	0	0	0	0	0	0	0	0	0	0	0	0	0	0	0
ENSMUSG00000101986	0	0	0	0	0	0	0	0	0	0	0	0	0	0	0	0	0	0	0	0	0	0	0	0	0	0
ENSMUSG00000087008	1	2	1	2	3	0	2	1	4	0	1	0	0	1	0	0	3	0	0	0	0	0	6	1	1	0
ENSMUSG00000100561	0	0	0	0	0	0	0	0	0	0	0	0	0	0	0	0	0	0	0	0	0	0	0	0	0	0
ENSMUSG00000103571	0	0	0	0	0	0	0	0	0	0	0	0	0	0	0	0	0	0	0	0	0	0	0	0	0	0
ENSMUSG00000098797	0	0	0	0	0	0	0	0	0	0	0	0	0	0	0	0	0	0	0	0	0	0	0	0	0	0
ENSMUSG00000026473	30973	29176	28148	21662	42706	35096	43006	38322	37092	39531	32979	30920	25364	42415	43752	38232	30258	29768	30615	27627	26631	18079	33523	26609	35869	27690
ENSMUSG00000100014	0	0	0	1	0	2	1	1	1	0	0	0	0	2	0	0	0	0	1	0	0	0	2	0	0	0
ENSMUSG00000101903	1	0	0	0	3	0	0	0	0	0	0	0	0	0	0	0	0	0	0	0	0	0	2	0	1	0
ENSMUSG00000055980	131	119	125	120	153	157	219	179	160	173	132	113	81	137	142	152	98	104	82	129	118	80	114	86	168	108
ENSMUSG00000100502	1	2	1	0	1	0	0	0	1	0	0	2	0	1	2	0	0	0	0	0	0	1	0	1	2	2
ENSMUSG00000022591	0	0	0	0	0	0	0	0	0	0	0	0	0	0	0	0	0	0	0	0	0	0	0	0	0	0
ENSMUSG00000088669	0	0	0	0	0	0	0	0	0	0	0	0	0	0	0	0	0	0	0	0	0	0	0	0	0	0
ENSMUSG00000066797	2	3	3	0	0	6	2	4	2	1	2	1	0	2	3	0	2	1	1	1	3	1	4	0	3	0
ENSMUSG00000048960	502	647	543	424	729	654	700	735	566	868	537	426	370	795	633	648	432	385	508	475	356	346	520	422	675	463
ENSMUSG00000099933	0	0	0	0	0	0	0	0	0	0	0	0	0	0	0	0	0	0	0	0	0	0	0	0	0	0
ENSMUSG00000100221	0	0	0	0	0	0	0	0	0	0	0	0	0	0	0	0	0	0	0	0	0	0	0	0	0	0
ENSMUSG00002076439	0	0	0	0	0	0	0	0	0	0	0	0	0	0	0	0	0	0	0	0	0	0	0	0	0	0
ENSMUSG00000100031	0	0	0	0	0	0	0	0	0	0	0	0	0	0	0	0	0	0	0	0	0	0	0	0	0	0
ENSMUSG00000077318	0	0	0	0	1	0	0	0	0	0	0	0	0	0	0	0	0	0	0	0	0	0	0	0	0	0
ENSMUSG00000101827	0	0	0	0	0	0	1	0	0	0	0	0	0	0	0	0	0	0	0	1	0	0	0	0	0	1
ENSMUSG00000103494	0	0	0	0	0	0	0	0	0	0	0	0	0	0	0	0	0	0	0	0	0	0	0	0	0	0
ENSMUSG00000026142	171	147	140	86	137	148	159	167	127	168	144	175	146	188	130	117	92	238	212	191	229	133	228	178	217	177
ENSMUSG00000104493	0	0	0	0	2	2	2	0	0	1	0	1	0	0	1	0	2	1	0	1	1	1	4	2	1	1
ENSMUSG00000100786	0	1	3	0	0	0	0	0	1	1	0	1	1	0	0	1	3	0	0	0	1	2	4	0	2	1
ENSMUSG00002075724	0	0	0	0	0	0	0	0	0	0	0	0	0	0	0	0	0	0	0	0	0	0	0	0	0	0
ENSMUSG00000067158	192	207	179	110	149	136	485	429	345	148	132	153	151	457	824	120	70	205	176	332	191	137	152	741	377	306
ENSMUSG00000079465	255	217	182	139	144	177	513	583	402	150	150	155	155	568	1013	159	119	253	289	486	262	181	222	843	497	389
ENSMUSG00002075966	0	0	0	0	0	0	0	0	0	0	0	0	0	0	0	0	0	0	0	0	0	1	0	0	0	0
ENSMUSG00000004110	126	138	152	110	203	183	250	180	123	149	132	134	111	154	128	147	101	129	112	111	120	89	173	124	188	153
ENSMUSG00000097564	3	4	2	4	1	0	5	6	0	2	4	0	5	2	5	2	2	3	6	5	4	4	2	5	1	2
ENSMUSG00000101880	0	2	1	0	0	1	0	1	1	1	0	1	2	0	1	0	0	0	1	0	0	1	0	4	0	0
ENSMUSG00000101433	0	0	0	0	0	0	0	0	0	0	0	0	0	0	0	0	0	0	0	0	0	0	0	0	0	0
ENSMUSG00000096950	11	8	6	6	6	9	4	3	1	6	6	4	4	3	5	6	2	5	10	5	11	9	3	6	8	4
ENSMUSG00000056708	276	214	238	180	416	285	414	359	298	323	197	250	225	354	358	310	208	253	284	263	260	161	313	266	285	256
ENSMUSG00000026471	47	48	65	42	84	73	87	85	51	61	59	68	58	103	98	57	59	65	86	60	59	31	77	67	116	93
ENSMUSG00000057715	28	32	38	31	44	47	44	29	38	48	32	22	32	62	50	47	36	18	50	33	43	27	49	32	35	22
ENSMUSG00000026470	673	683	594	495	952	715	897	815	584	664	577	660	557	718	709	626	471	684	722	682	625	459	744	558	778	662
ENSMUSG00000103825	0	0	0	0	0	0	0	0	0	0	0	1	0	0	0	0	0	0	0	0	0	1	0	0	2	1
ENSMUSG00000099845	0	0	0	0	0	0	0	0	0	0	0	0	0	0	0	0	0	0	0	0	0	0	0	0	0	0
ENSMUSG00000103561	0	0	0	0	0	0	0	0	0	0	0	0	0	0	0	0	0	0	0	0	0	0	0	0	0	0
ENSMUSG00000101610	0	0	0	0	0	0	0	0	0	0	0	0	0	0	0	0	0	0	0	0	0	0	0	0	0	0
ENSMUSG00000104181	5	4	7	4	6	5	10	6	5	9	6	4	4	3	4	3	1	3	6	3	8	7	7	5	5	2
ENSMUSG00000118923	0	0	0	0	0	0	0	0	0	0	0	0	0	0	0	0	0	0	0	0	0	0	0	0	0	0
ENSMUSG00000098555	0	0	0	0	0	0	0	0	0	0	0	0	0	0	0	0	0	0	0	0	0	0	0	0	0	0
ENSMUSG00000097628	1	1	1	0	0	1	0	0	2	0	0	0	0	2	1	0	0	0	0	0	0	0	0	0	1	1
ENSMUSG00000098163	0	0	0	0	0	0	0	0	0	0	0	0	0	0	0	0	0	0	0	0	0	0	0	0	0	0
ENSMUSG00000097171	0	1	0	0	0	0	0	0	0	0	0	0	0	0	0	0	0	1	0	0	1	0	0	0	0	0
ENSMUSG00000101314	0	0	0	0	0	0	0	0	0	0	0	0	0	0	0	0	0	0	0	0	0	0	0	0	0	1
ENSMUSG00000033722	2446	2241	1672	1419	2730	2297	2757	2490	2055	2343	1815	2034	1814	1794	2349	1488	1255	1950	1824	1951	2010	1440	1976	1576	2203	1719
ENSMUSG00000103670	7	13	7	10	8	7	2	11	6	2	2	8	4	8	8	12	4	11	1	6	4	2	3	12	12	9
ENSMUSG00000026150	1507	1648	1422	1080	2015	1656	1672	1771	1188	1410	1142	1406	1289	1440	1617	1410	998	1290	1620	1396	1209	928	1651	1293	1565	1212
ENSMUSG00000101450	21	31	32	16	25	31	33	24	26	12	14	25	15	18	17	20	6	21	24	18	15	16	25	15	36	8
ENSMUSG00000026149	2	1	2	1	4	0	1	3	0	0	1	2	1	0	1	5	0	1	1	5	1	3	3	2	1	1
ENSMUSG00000114299	2	0	0	1	0	0	4	2	0	2	0	0	2	1	0	0	0	0	0	1	0	0	4	0	0	0
ENSMUSG00000099771	0	0	0	0	0	0	2	0	0	0	0	0	0	0	0	0	0	0	0	0	0	0	0	0	0	1
ENSMUSG00000102280	0	0	0	0	0	0	0	0	0	0	0	0	0	0	0	0	0	0	0	0	0	0	0	0	0	0
ENSMUSG00000100170	0	0	0	0	0	0	0	0	1	0	0	0	0	0	0	0	0	0	0	0	0	0	0	0	0	0
ENSMUSG00000100744	0	0	0	0	0	0	0	0	0	0	0	0	0	0	0	0	0	0	0	0	0	0	0	0	0	0
ENSMUSG00002074851	0	0	0	0	0	0	0	0	0	0	0	0	0	0	0	0	0	0	0	0	0	0	0	0	0	0
ENSMUSG00000026469	1674	1705	1634	1363	2149	1845	2108	1995	1743	2174	1699	1276	1235	2257	1927	1958	1262	1553	1662	1477	1273	984	1673	1247	1925	1361
ENSMUSG00002076398	0	2	0	1	2	0	0	1	0	0	0	0	0	0	0	0	0	0	0	0	0	0	1	0	0	0
ENSMUSG00000018417	500	534	429	370	686	600	786	736	552	499	465	440	340	700	764	531	377	398	527	554	473	334	582	742	752	568
ENSMUSG00000101724	0	0	0	0	0	0	0	0	0	0	0	0	0	0	0	1	0	0	0	3	0	0	1	0	0	1
ENSMUSG00000100313	0	0	0	0	0	2	0	1	1	0	0	0	0	0	0	0	0	0	0	0	0	0	0	0	1	2
ENSMUSG00000100696	0	0	1	0	0	1	0	1	0	0	0	0	0	0	0	0	0	0	0	0	0	1	1	0	2	2
ENSMUSG00002075355	2	1	2	1	3	1	0	0	0	0	0	0	2	1	1	0	0	1	1	2	0	2	1	0	0	1
ENSMUSG00000072324	3	6	0	0	1	0	2	1	0	1	1	0	4	3	1	1	1	1	0	1	5	1	1	4	3	2
ENSMUSG00000026490	2094	2339	2241	1773	2567	2313	2773	2504	1957	2523	1939	1718	1639	2664	2464	2480	1472	1939	2079	2154	1781	1477	2185	1823	2534	1966
ENSMUSG00000033701	485	456	399	351	732	574	699	656	493	513	375	471	429	671	584	544	427	430	499	487	447	285	484	391	518	431
ENSMUSG00000102194	4	0	0	0	5	0	0	4	0	0	1	1	0	0	2	0	1	0	3	5	2	5	4	0	2	0
ENSMUSG00000103636	1	2	4	3	3	4	0	5	6	1	1	1	3	3	1	1	1	2	4	0	1	3	2	2	7	1
ENSMUSG00000026468	595	576	623	542	751	668	969	722	549	613	535	525	522	683	627	652	414	572	578	564	467	341	658	454	716	488
ENSMUSG00000103180	0	0	1	0	0	0	0	0	0	0	0	0	0	0	0	2	0	0	0	0	0	0	0	1	0	0
ENSMUSG00000062939	0	2	0	0	0	1	1	1	2	2	0	2	1	1	0	2	3	2	0	3	3	0	1	2	2	2
ENSMUSG00000101628	0	3	0	0	0	0	0	0	0	1	0	1	0	0	2	0	0	1	0	0	1	0	0	0	1	0
ENSMUSG00000078291	0	0	0	0	0	0	0	0	0	0	0	0	0	0	0	0	0	0	0	0	0	0	0	0	0	0
ENSMUSG00000109599	12	14	12	11	14	10	4	11	16	28	11	16	15	18	10	25	11	14	26	28	20	10	15	10	15	19
ENSMUSG00000033684	501	552	420	374	808	633	857	751	494	529	420	543	451	620	662	504	355	533	501	552	469	298	673	576	822	593
ENSMUSG00000102299	0	0	1	0	2	0	1	1	0	0	0	1	2	0	2	2	0	3	0	1	1	0	1	2	0	1
ENSMUSG00000102558	0	3	3	2	2	1	3	8	0	3	1	2	4	3	4	4	2	1	4	2	2	1	3	5	4	2
ENSMUSG00000016918	846	841	821	646	1113	1051	1336	1258	749	935	722	756	632	1093	1007	748	631	730	706	751	653	496	828	765	966	701
ENSMUSG00000033671	1587	1653	1269	921	1608	1683	1520	1480	1572	2029	1705	1397	1183	1467	1462	1284	838	1636	1534	1536	1576	1162	1420	1080	1670	1262
ENSMUSG00000103717	2	5	5	2	4	2	2	3	3	2	0	1	3	1	0	0	0	1	3	1	0	0	2	1	5	0
ENSMUSG00000103771	2	4	1	1	0	4	0	0	0	1	1	3	3	1	2	0	0	0	3	5	2	0	0	0	4	0
ENSMUSG00000102837	1	3	0	3	1	1	0	2	0	0	0	1	1	0	0	0	0	0	1	2	0	0	1	1	3	0
ENSMUSG00000077419	0	0	0	0	0	0	0	1	0	0	0	0	0	0	0	1	0	0	0	0	0	0	1	0	0	1
ENSMUSG00000102833	3	1	2	3	0	0	0	2	1	3	3	4	1	6	1	3	1	7	2	3	9	1	1	0	3	0
ENSMUSG00000026489	334	290	279	211	337	324	349	327	326	395	323	329	261	424	322	335	244	317	350	321	302	214	333	234	348	272
ENSMUSG00000104520	1	4	0	0	4	4	0	0	1	2	1	0	0	0	1	4	2	2	2	2	0	1	0	2	1	3
ENSMUSG00000025938	163	165	160	80	160	228	137	168	134	161	107	172	137	137	137	133	76	192	231	223	179	156	219	150	258	185
ENSMUSG00000026159	1059	1254	1000	768	1321	1053	1220	1197	860	1138	828	976	845	1026	1097	910	631	935	960	1022	917	692	1102	979	1234	912
ENSMUSG00000104518	0	0	0	0	0	0	0	0	0	0	0	0	0	0	0	0	0	0	0	0	0	0	0	0	0	0
ENSMUSG00000069620	0	0	0	0	0	0	0	0	0	0	0	0	0	0	0	0	0	0	0	0	0	0	0	0	0	0
ENSMUSG00000099498	0	0	0	0	0	0	0	0	0	0	0	0	0	0	0	0	0	0	0	0	0	0	0	0	0	0
ENSMUSG00000113880	7	16	13	11	23	14	17	9	7	8	5	18	9	7	10	4	2	15	9	14	11	15	4	10	12	10
ENSMUSG00000113973	1	2	0	0	0	2	0	1	0	2	0	0	0	2	0	0	2	1	0	3	1	0	0	0	0	0
ENSMUSG00000113846	0	0	0	0	0	0	0	0	0	0	0	0	0	0	0	0	0	0	0	0	0	0	0	0	0	0
ENSMUSG00000113084	0	0	0	0	0	0	0	0	0	0	0	0	0	0	0	0	0	0	0	0	0	0	0	0	0	0
ENSMUSG00000042414	0	0	0	0	0	0	0	1	0	0	0	0	0	0	0	0	0	2	2	0	1	0	0	0	0	0
ENSMUSG00000113925	0	0	0	0	0	0	0	0	0	0	0	0	0	0	0	0	0	0	0	0	0	0	0	0	1	0
ENSMUSG00000114011	0	0	0	0	0	0	0	0	0	1	0	0	0	0	0	0	0	0	0	0	0	0	0	0	0	0
ENSMUSG00000113097	0	0	0	0	0	0	0	0	0	0	0	0	0	0	0	0	0	0	0	0	0	0	0	0	0	0
ENSMUSG00000101784	0	1	1	1	2	2	1	3	1	1	2	2	2	3	1	2	1	0	1	0	0	1	0	0	1	1
ENSMUSG00000038496	19	17	16	9	28	18	29	26	12	6	8	15	7	17	17	10	12	13	22	12	16	7	14	14	19	8
ENSMUSG00000100432	1	1	2	0	0	0	1	1	0	0	0	0	0	0	1	0	0	0	0	0	0	0	1	0	1	1
ENSMUSG00000100190	0	0	0	0	1	0	0	0	0	0	0	1	0	0	0	0	0	0	0	0	1	0	0	0	0	0
ENSMUSG00000113267	0	0	0	0	0	0	0	0	0	0	0	0	0	0	0	0	0	0	0	0	0	0	0	0	0	0
ENSMUSG00000104423	0	0	0	0	0	0	0	0	0	0	0	0	0	0	0	0	0	0	0	0	0	1	0	0	0	0
ENSMUSG00000101315	0	0	0	0	1	0	0	0	0	0	0	0	0	0	0	0	0	0	0	0	0	0	0	0	0	0
ENSMUSG00000099691	0	0	0	0	0	0	0	0	0	0	0	0	0	0	0	0	0	0	0	0	0	0	0	0	0	0
ENSMUSG00000026166	0	0	0	0	0	0	0	0	0	0	0	0	0	0	0	0	0	0	0	0	0	0	0	0	0	0
ENSMUSG00000101173	0	0	0	0	0	0	0	0	0	0	0	0	0	0	0	0	0	0	0	0	0	0	0	0	0	0
ENSMUSG00000064302	2479	2809	2294	1786	2687	2603	3042	2650	2288	2999	2291	2164	1894	2569	2208	2413	1520	2258	2257	2264	2053	1579	2280	1634	2710	2127
ENSMUSG00000077257	0	1	0	0	0	0	0	1	0	0	0	0	0	0	0	0	0	0	0	0	0	0	1	0	0	0
ENSMUSG00000107722	0	0	0	0	0	0	0	0	0	0	0	0	0	0	1	1	3	0	1	0	0	0	0	0	0	1
ENSMUSG00000080542	0	0	0	0	0	0	0	0	0	0	0	0	0	0	0	0	0	0	0	0	0	0	0	0	0	0
ENSMUSG00000100770	1	3	2	0	2	3	0	1	1	1	2	2	0	1	1	1	1	0	1	1	1	1	0	3	2	1
ENSMUSG00000053161	0	0	0	0	0	0	0	0	0	2	0	2	1	0	1	0	0	0	0	1	0	0	0	0	0	0
ENSMUSG00000101896	0	0	0	0	0	0	0	0	0	0	0	0	0	0	0	0	0	0	0	0	0	0	0	0	0	0
ENSMUSG00002075005	0	0	0	0	0	0	0	0	0	0	0	0	0	0	0	0	0	1	0	0	0	0	0	0	0	0
ENSMUSG00000026466	664	665	530	400	890	649	785	756	596	710	544	559	484	775	791	664	461	684	704	595	620	461	731	656	857	643
ENSMUSG00000102964	8	16	27	18	18	22	28	16	13	13	4	14	15	25	30	33	15	11	20	9	11	21	13	15	25	11
ENSMUSG00000026380	4	4	10	9	7	9	8	12	12	8	12	13	0	17	19	11	8	12	5	13	4	8	15	23	12	10
ENSMUSG00002076551	0	0	0	0	0	0	0	0	0	0	0	0	0	0	1	0	0	0	0	0	0	0	0	0	0	0
ENSMUSG00000101624	0	0	0	0	0	0	0	0	0	0	0	0	0	0	0	0	0	0	0	0	0	0	0	0	0	0
ENSMUSG00000088363	0	0	0	0	0	0	0	0	0	0	0	0	0	0	0	0	0	0	0	0	0	0	0	0	0	0
ENSMUSG00000100040	0	0	0	0	0	0	0	0	0	0	0	0	0	0	0	0	0	0	0	0	0	0	0	0	0	0
ENSMUSG00000010609	277	274	235	167	286	285	284	302	225	218	212	263	256	297	302	242	167	318	291	277	302	185	278	265	334	252
ENSMUSG00000055676	16	20	13	23	24	24	26	23	17	28	17	13	9	21	29	23	12	21	24	26	21	12	29	13	26	22
ENSMUSG00000026163	3425	3663	3918	2966	4926	4348	5509	4720	3856	4908	3824	3612	3079	5634	4504	5085	3099	2818	3531	3292	3116	2118	3708	2730	3829	2851
ENSMUSG00000079140	3	10	0	1	8	10	4	8	4	4	1	1	4	2	1	2	0	4	2	9	4	2	5	5	6	4
ENSMUSG00000104374	8	6	7	1	13	7	7	10	1	0	2	4	8	0	7	1	3	6	7	3	4	11	10	7	14	7
ENSMUSG00000104219	0	0	0	0	0	0	0	0	0	0	0	0	0	0	0	0	0	0	0	0	0	0	0	0	0	0
ENSMUSG00000100580	0	0	0	0	0	0	0	0	0	0	0	0	0	0	0	0	0	1	0	0	1	0	0	0	0	0
ENSMUSG00000038855	193	169	184	146	230	202	302	206	203	183	147	135	121	287	235	202	112	184	189	182	145	100	186	166	256	221
ENSMUSG00002076780	0	0	0	0	0	0	0	0	0	0	0	0	0	0	0	0	0	0	0	0	0	0	0	0	0	0
ENSMUSG00000104388	0	1	1	0	1	1	0	5	0	0	0	0	3	0	0	0	0	4	0	0	1	1	3	2	2	2
ENSMUSG00000077736	0	0	0	0	0	0	0	0	0	0	0	0	0	0	0	0	0	0	0	0	0	0	0	0	0	0
ENSMUSG00000103123	0	1	0	0	1	0	0	0	0	0	0	0	0	0	0	0	0	0	0	0	0	0	0	0	0	0
ENSMUSG00000103772	0	0	0	0	0	0	0	0	0	0	0	0	0	0	0	0	0	0	1	0	0	0	0	0	0	0
ENSMUSG00000053963	176	129	160	149	236	199	253	187	160	201	151	135	132	264	197	195	163	103	172	149	147	112	131	146	181	134
ENSMUSG00000104210	0	0	0	0	2	3	0	0	0	0	0	0	0	0	1	1	0	0	0	0	0	0	1	1	0	0
ENSMUSG00000102608	0	0	0	0	0	0	1	1	0	0	0	0	0	0	0	0	0	0	1	0	0	0	0	0	0	0
ENSMUSG00000045658	240	190	214	183	345	261	330	307	201	272	210	227	192	334	283	246	162	177	228	199	190	146	211	185	278	200
ENSMUSG00000050565	702	661	751	594	963	741	909	845	676	724	589	654	584	875	827	799	469	668	768	672	669	448	747	661	849	691
ENSMUSG00000102750	0	0	0	1	0	1	1	1	0	0	1	0	0	0	0	0	0	0	0	1	0	0	1	0	0	2
ENSMUSG00000101934	0	0	0	0	0	1	0	0	0	0	0	0	0	0	0	0	0	0	0	0	0	0	0	0	1	0
ENSMUSG00000098851	0	0	0	0	1	0	0	0	0	0	0	0	0	0	0	0	0	0	0	0	0	0	0	0	0	0
ENSMUSG00000015484	229	230	207	216	332	321	350	278	210	208	151	176	196	262	214	257	174	193	205	283	226	146	245	143	294	215
ENSMUSG00000048402	53	18	37	32	41	45	92	40	71	43	40	23	35	55	90	47	29	32	33	35	38	17	49	65	79	54
ENSMUSG00000098273	0	0	0	0	0	0	0	0	0	0	0	0	0	0	0	0	0	0	0	0	0	0	0	0	0	0
ENSMUSG00000097408	0	0	3	0	0	2	0	0	1	2	0	2	0	1	1	0	0	1	0	0	0	0	0	1	2	2
ENSMUSG00000096939	0	0	0	0	0	0	0	0	0	0	0	0	0	0	0	0	0	0	0	0	0	0	0	0	0	0
ENSMUSG00000100767	0	0	0	0	0	0	0	0	0	0	0	0	0	0	0	0	0	0	0	0	0	0	0	0	0	0
ENSMUSG00000099860	0	0	0	0	0	0	0	0	2	1	0	0	0	0	0	0	0	0	0	0	0	0	0	0	1	0
ENSMUSG00000101179	0	0	0	0	0	0	0	0	0	0	0	0	0	0	0	0	0	0	0	0	0	1	0	1	1	0
ENSMUSG00000037035	84	57	70	63	105	98	152	133	91	91	65	65	67	105	125	72	81	67	66	72	64	59	76	94	111	98
ENSMUSG00000036766	1139	1128	1284	956	1787	1393	1690	1353	1382	1602	1262	958	929	1842	1640	1672	1164	1007	1293	1134	984	715	1227	1106	1428	1122
ENSMUSG00000104396	2	1	0	0	2	5	0	0	1	1	0	1	4	1	1	1	0	1	3	1	1	0	3	0	1	3
ENSMUSG00000102481	2	2	0	0	4	1	1	1	1	4	0	0	0	0	0	0	1	0	3	0	1	0	3	1	0	0
ENSMUSG00000005886	2274	2603	2400	1923	2289	2097	2427	2186	2354	3089	2295	1766	1599	2640	1979	2406	1370	2007	1933	1923	1722	1298	1879	1355	2139	1577
ENSMUSG00000093254	0	0	0	0	0	0	0	0	0	0	0	0	0	0	0	0	0	0	0	0	0	0	0	0	0	0
ENSMUSG00000004451	162	139	132	99	226	182	219	200	143	173	127	175	126	240	227	201	135	150	169	164	136	120	186	193	219	189
ENSMUSG00000101437	0	0	0	0	0	1	0	0	0	0	0	1	0	0	1	1	0	0	0	0	0	1	0	0	0	0
ENSMUSG00000103506	6	8	4	3	9	10	6	2	5	5	7	3	3	0	8	1	1	8	6	3	9	4	4	2	6	7
ENSMUSG00000098447	5	10	10	12	17	13	9	11	9	6	2	8	10	14	9	8	3	4	14	20	13	10	8	3	15	11
ENSMUSG00000103495	0	1	1	3	9	2	0	1	1	2	2	2	0	0	1	1	1	1	6	1	3	4	0	1	3	1
ENSMUSG00002076346	1	0	0	1	0	2	0	1	0	0	0	1	1	0	0	0	0	0	0	1	0	0	1	0	2	0
ENSMUSG00000102639	0	0	0	0	1	1	1	0	0	0	3	1	0	1	1	0	0	1	0	0	0	1	0	0	0	0
ENSMUSG00000098923	143	115	101	112	183	185	155	189	155	161	130	145	125	154	157	148	109	175	186	186	165	89	184	159	217	139
ENSMUSG00000104170	1	2	1	1	3	1	5	4	2	2	2	2	0	1	6	1	1	4	1	1	2	5	4	0	1	4
ENSMUSG00000087782	0	2	0	2	3	0	1	0	1	0	0	0	1	2	0	0	0	0	1	0	0	1	1	2	0	0
ENSMUSG00000101731	10	17	21	11	17	12	14	15	12	15	8	7	9	21	11	16	4	13	17	14	10	4	11	4	22	10
ENSMUSG00000103085	13	12	8	12	14	19	9	17	8	11	4	13	13	4	15	6	13	9	9	16	15	16	15	6	15	5
ENSMUSG00000084505	0	0	0	0	0	0	0	0	0	0	0	0	0	0	0	0	0	0	0	0	0	0	0	0	0	0
ENSMUSG00000102664	3	8	6	6	11	8	2	7	7	10	10	8	3	7	14	9	4	8	4	14	5	9	5	6	10	1
ENSMUSG00000101476	0	0	0	0	0	0	0	1	0	1	1	0	2	0	1	2	0	0	3	0	0	0	0	1	0	0
ENSMUSG00000101171	0	0	0	0	0	0	0	0	0	0	0	0	0	0	0	0	0	0	0	0	0	0	0	0	0	0
ENSMUSG00000026496	1030	991	669	571	1060	997	934	974	822	1025	833	980	826	967	921	818	571	1082	973	981	1064	690	950	783	1044	840
ENSMUSG00000025935	738	661	554	443	832	678	702	773	541	709	449	577	545	695	734	525	377	643	771	639	587	466	661	603	760	555
ENSMUSG00000025937	275	321	342	236	386	284	325	290	218	331	234	286	245	359	348	253	152	307	403	318	250	204	340	285	325	235
ENSMUSG00000102982	1	6	4	6	1	1	8	6	0	1	2	3	3	3	2	5	1	4	4	3	1	3	5	3	8	4
ENSMUSG00000067813	0	0	0	0	0	0	0	0	0	0	0	0	0	0	1	1	0	0	0	0	0	0	0	0	0	1
ENSMUSG00000077368	0	0	0	0	0	0	0	0	0	0	0	0	0	0	0	0	0	0	0	0	0	0	0	0	0	0
ENSMUSG00000097711	1	1	1	2	1	0	2	2	1	0	2	1	2	3	3	2	3	0	2	0	1	0	0	2	0	1
ENSMUSG00000102166	0	0	0	0	0	0	0	0	0	0	0	0	0	0	0	0	0	0	0	0	0	0	0	0	0	0
ENSMUSG00002075174	0	0	0	0	0	0	0	0	0	0	0	0	0	0	0	0	0	0	0	0	0	0	0	0	0	0
ENSMUSG00000104209	0	0	0	0	0	0	0	0	0	0	0	0	0	0	0	0	0	0	0	0	0	0	0	0	0	0
ENSMUSG00000101523	242	227	147	130	179	223	120	186	136	254	154	148	138	142	207	194	139	115	97	193	168	133	125	76	158	84
ENSMUSG00000026596	1099	1130	1039	740	1158	1079	1116	982	1007	1263	1027	889	796	1142	958	1195	599	1017	959	1019	924	741	916	635	1004	752
ENSMUSG00000104293	9	16	4	12	16	8	8	10	2	10	2	6	7	8	13	5	7	10	9	9	6	16	15	8	18	14
ENSMUSG00000026219	3311	3741	3222	2618	3674	3347	3961	3631	2707	3437	2630	2848	2565	3011	2824	2748	1739	3205	3323	3105	2954	2168	3283	2420	3689	2542
ENSMUSG00000103505	5	6	3	5	5	3	3	4	1	1	0	0	0	3	4	3	0	1	4	5	2	5	1	1	0	2
ENSMUSG00000104503	6	5	9	4	5	6	4	4	4	5	4	2	7	1	6	2	1	2	12	2	5	10	4	3	6	4
ENSMUSG00000073633	65	86	69	66	81	70	69	94	70	71	58	103	75	62	64	57	37	73	84	86	67	57	91	69	91	78
ENSMUSG00000026220	41	23	38	20	31	37	32	25	40	50	43	34	33	57	31	64	17	20	28	13	29	23	24	15	36	24
ENSMUSG00000118590	0	0	0	1	0	0	0	0	1	1	0	0	2	1	0	1	0	0	0	1	0	1	0	0	0	0
ENSMUSG00000099693	0	0	0	0	0	0	0	0	0	1	0	1	0	0	0	0	0	0	0	0	0	0	1	0	0	0
ENSMUSG00000026104	177	223	173	139	569	301	533	368	204	300	188	263	180	371	411	271	251	262	284	249	199	180	373	456	409	315
ENSMUSG00000026383	995	1017	717	651	1136	998	1084	946	800	1023	848	833	738	824	821	759	530	1042	971	897	897	673	1001	708	1038	754
ENSMUSG00000099569	1	0	1	2	2	0	1	0	0	0	0	0	0	0	0	0	0	0	3	0	0	0	3	0	2	2
ENSMUSG00000102687	0	0	0	2	2	1	0	0	0	0	0	1	1	1	2	0	0	1	1	1	0	3	0	1	2	0
ENSMUSG00000060519	74	84	46	54	153	118	174	153	66	96	59	84	61	158	125	102	32	71	71	74	83	52	146	124	165	114
ENSMUSG00000060743	4320	4110	3379	2953	5189	4118	4091	4833	3466	3824	3112	3815	3622	4318	4421	3180	2623	3654	4619	3919	3358	2700	3986	3407	3850	3132
ENSMUSG00000073485	23	21	11	3	12	5	5	6	10	14	8	21	10	17	14	14	10	26	23	19	12	10	27	16	27	17
ENSMUSG00000084558	0	0	0	0	0	0	0	0	0	1	0	1	0	0	0	0	0	1	1	0	0	0	0	0	0	0
ENSMUSG00000038806	456	419	332	268	549	450	477	508	347	427	346	397	298	507	397	416	234	486	412	446	431	303	442	363	434	376
ENSMUSG00000052477	1	0	1	0	1	1	0	1	2	0	0	0	0	0	1	0	1	2	1	0	1	0	3	1	3	0
ENSMUSG00000103979	0	1	0	2	3	1	3	1	1	0	1	1	0	0	1	2	0	0	1	1	0	1	4	0	2	3
ENSMUSG00000064281	0	0	0	1	2	3	0	2	0	0	0	5	0	4	2	0	0	1	2	0	1	6	2	0	4	1
ENSMUSG00002076475	0	0	0	0	0	0	0	0	0	0	0	0	0	0	0	0	0	0	0	0	0	0	0	0	0	0
ENSMUSG00000118640	0	0	0	0	0	0	0	0	0	0	0	0	0	0	0	0	0	1	0	0	0	0	0	0	0	0
ENSMUSG00000104251	0	0	0	0	0	0	0	0	0	0	0	0	0	0	0	0	0	0	0	0	0	0	0	0	0	0
ENSMUSG00000061852	0	0	0	0	0	0	0	0	0	0	0	0	0	0	0	0	0	0	0	0	0	0	0	0	0	0
ENSMUSG00000089976	0	0	1	1	1	0	0	0	0	0	0	0	0	0	0	0	0	0	0	1	0	1	1	0	0	1
ENSMUSG00000033557	876	1009	850	694	1145	978	1061	1076	857	1101	817	709	716	1229	1046	1003	689	803	856	844	725	498	1007	746	1071	770
ENSMUSG00000102961	0	0	0	0	0	0	0	0	0	0	0	0	0	0	0	0	0	0	0	0	0	0	0	0	0	0
ENSMUSG00000046057	0	0	0	0	0	0	0	0	0	0	0	0	0	0	0	0	0	0	0	0	0	0	0	0	1	0
ENSMUSG00000101279	0	0	1	0	1	0	0	0	0	0	0	0	0	1	0	0	0	0	0	0	0	1	0	0	0	0
ENSMUSG00000066652	0	0	0	0	2	0	0	0	0	1	1	0	0	1	0	0	0	0	0	0	2	0	0	0	0	0
ENSMUSG00000025932	43	35	34	26	62	69	64	83	42	34	30	44	19	74	77	35	29	26	43	31	24	23	49	64	103	74
ENSMUSG00002075819	0	0	0	0	0	0	0	1	0	0	0	0	0	0	0	0	0	0	0	0	0	0	0	0	0	0
ENSMUSG00000102588	0	0	1	0	0	0	0	0	0	0	1	0	0	2	0	0	0	0	0	0	0	0	0	1	1	3
ENSMUSG00000054493	0	1	1	1	2	2	2	1	1	0	0	0	3	1	2	0	0	0	0	1	2	0	0	0	1	0
ENSMUSG00000089844	0	3	1	2	1	2	2	3	0	2	1	2	2	0	1	3	0	1	0	0	1	0	2	1	2	2
ENSMUSG00000073631	0	0	0	0	0	0	0	0	0	0	0	0	0	0	0	0	0	0	0	0	0	0	0	0	0	0
ENSMUSG00000026520	454	382	325	203	541	411	416	462	378	385	331	444	420	395	440	365	274	464	459	465	464	315	475	375	506	391
ENSMUSG00000025930	1	1	0	0	1	2	2	1	0	0	0	0	1	1	0	1	0	1	1	0	0	0	3	0	7	1
ENSMUSG00000103492	0	0	1	1	0	1	0	0	0	0	0	0	0	0	1	1	1	0	0	0	1	0	0	0	0	1
ENSMUSG00000081201	9	11	7	11	9	10	15	11	2	3	5	6	4	9	13	8	5	5	8	7	8	2	13	6	7	5
ENSMUSG00000038793	1	5	1	1	3	5	1	5	0	0	3	2	2	8	8	5	1	5	1	1	4	4	1	5	8	7
ENSMUSG00000082193	10	3	4	4	4	3	5	8	3	5	3	8	7	7	9	8	3	13	8	5	7	5	1	6	4	6
ENSMUSG00000090128	0	0	0	0	0	0	0	0	0	0	0	0	0	0	0	0	0	0	0	0	0	0	0	0	0	0
ENSMUSG00000090186	0	0	0	0	0	0	0	0	0	0	0	0	0	0	0	0	0	0	0	0	0	0	0	0	0	0
ENSMUSG00000089716	0	1	1	0	5	0	1	3	0	0	3	1	0	0	1	0	21	2	1	1	2	0	0	0	1	0
ENSMUSG00000079457	0	0	0	0	0	0	0	0	0	0	0	0	0	0	0	0	0	0	0	0	0	0	0	0	0	0
ENSMUSG00000090252	0	0	0	0	0	0	0	0	0	0	0	0	0	0	0	0	0	0	0	0	0	0	0	0	0	0
ENSMUSG00000026384	1502	1694	1463	1128	2052	1781	1591	1856	1226	1596	1264	1174	1136	1818	1353	1416	872	1289	1505	1360	1182	904	1657	1115	1758	1065
ENSMUSG00000091876	0	0	1	1	0	2	0	1	1	1	1	0	0	0	0	1	0	1	1	0	1	1	0	0	0	0
ENSMUSG00000103146	6	3	3	2	4	4	4	4	3	5	5	1	4	0	11	6	3	5	4	8	12	2	8	4	10	7
ENSMUSG00000100436	0	0	0	0	0	0	0	0	0	0	0	0	0	0	0	0	0	0	0	0	0	0	0	0	0	0
ENSMUSG00000091199	0	0	0	0	0	0	0	0	0	0	0	0	0	0	0	0	0	0	0	0	0	0	0	0	0	0
ENSMUSG00000090277	0	1	0	0	0	0	0	0	0	0	0	0	0	0	1	0	0	0	0	0	0	0	0	0	1	0
ENSMUSG00000100042	0	0	0	0	0	0	0	0	0	0	0	0	0	0	0	0	0	0	0	0	0	0	0	0	0	0
ENSMUSG00000089652	0	0	0	0	0	0	0	0	0	0	1	0	0	0	0	0	0	0	0	0	0	0	0	0	0	0
ENSMUSG00000100636	4	4	0	0	4	1	2	0	5	0	0	4	2	0	0	2	0	2	3	1	3	2	4	0	0	3
ENSMUSG00000089937	0	0	0	0	0	0	0	0	0	0	0	0	0	0	0	0	0	0	0	0	0	0	0	0	0	0
ENSMUSG00000101224	1	1	2	3	1	3	3	3	1	0	3	0	1	2	2	0	0	2	2	2	1	0	0	1	3	4
ENSMUSG00000118591	0	0	0	0	0	0	0	0	0	0	0	0	0	0	0	0	0	0	0	0	0	0	0	0	0	0
ENSMUSG00000036975	129	115	104	86	158	140	130	144	98	117	102	125	127	86	130	82	87	115	165	138	120	80	157	81	140	90
ENSMUSG00000101751	17	0	0	1	0	0	1	0	0	1	0	0	0	0	0	0	0	0	0	0	0	0	0	0	0	0
ENSMUSG00000089714	0	0	0	0	0	0	0	0	0	0	0	0	0	0	0	0	0	0	0	0	0	0	0	0	0	0
ENSMUSG00000118607	0	0	0	2	0	0	0	0	0	0	0	1	0	0	0	0	0	0	0	0	0	0	0	0	0	0
ENSMUSG00000118632	0	0	0	0	0	0	0	0	0	0	0	0	0	0	0	0	0	0	0	0	0	0	0	0	0	0
ENSMUSG00000094127	0	0	0	0	0	0	0	0	0	0	0	0	0	0	0	0	0	0	0	0	0	0	0	0	0	0
ENSMUSG00000032769	1	1	0	1	5	0	0	1	0	1	0	0	1	0	0	0	1	0	0	0	3	0	0	0	0	0
ENSMUSG00000088159	0	0	0	0	0	0	0	0	0	0	0	0	0	0	0	0	0	0	0	0	0	0	0	0	0	0
ENSMUSG00000073737	5	5	7	5	5	5	6	4	6	9	4	10	9	8	7	5	2	8	7	9	1	3	4	4	2	8
ENSMUSG00000092083	264	309	293	212	399	359	381	337	263	348	263	212	174	339	284	330	180	252	267	221	202	191	281	217	344	247
ENSMUSG00000102937	0	4	0	0	1	3	1	1	0	0	2	2	0	0	2	0	1	5	1	1	2	2	0	1	1	2
ENSMUSG00000104149	0	2	0	1	2	4	0	0	1	3	0	1	0	0	0	2	0	1	3	2	3	1	2	0	0	1
ENSMUSG00000088829	0	0	0	0	0	1	0	0	0	1	0	0	0	0	0	0	1	0	0	0	0	1	1	0	0	0
ENSMUSG00000026519	17	18	25	38	62	49	46	47	42	32	31	32	24	35	63	36	31	46	61	56	33	28	38	49	59	55
ENSMUSG00000085563	0	0	0	0	0	1	0	1	0	0	0	0	1	0	1	0	0	0	1	1	1	1	0	0	1	0
ENSMUSG00000103930	0	0	0	0	0	0	0	0	0	0	0	1	0	0	0	0	1	0	0	0	0	0	0	0	0	0
ENSMUSG00000036962	1	1	0	0	1	3	0	1	3	2	0	0	2	0	4	1	0	1	2	0	2	0	2	1	0	2
ENSMUSG00000092245	0	0	0	0	0	0	0	0	0	0	0	0	0	0	0	0	0	0	0	0	0	0	0	0	0	0
ENSMUSG00000070034	2	1	3	3	8	6	6	5	2	5	1	2	3	3	1	7	2	3	2	4	7	3	3	7	3	6
ENSMUSG00000090103	0	0	0	0	0	0	1	1	0	0	0	0	0	0	0	0	0	0	0	0	0	0	0	0	0	0
ENSMUSG00000026387	1	0	0	0	0	2	1	0	0	0	2	0	0	0	4	0	0	1	0	0	0	0	0	1	1	0
ENSMUSG00000038776	130	152	99	111	189	213	307	239	174	121	122	173	100	232	331	156	100	147	162	144	152	100	179	291	397	286
ENSMUSG00000050777	12	6	1	4	10	15	39	31	23	2	7	5	1	29	75	2	7	7	3	14	4	7	8	41	18	26
ENSMUSG00000103516	0	0	0	0	0	0	0	0	0	0	0	0	0	0	0	0	0	0	0	0	0	0	0	0	0	0
ENSMUSG00000102858	0	0	0	0	0	0	0	0	0	0	0	0	0	0	0	0	0	0	0	0	0	0	0	0	0	0
ENSMUSG00000038768	2	0	2	1	0	1	5	0	0	0	0	1	1	2	1	0	0	3	0	1	0	0	4	0	2	2
ENSMUSG00000104390	2	4	0	0	1	0	1	0	1	0	0	0	0	1	0	0	0	0	0	2	3	1	0	0	0	0
ENSMUSG00000103328	1	0	0	0	0	0	0	1	0	1	0	0	0	0	0	0	0	0	0	0	0	0	0	0	1	0
ENSMUSG00000102219	11	2	8	7	0	10	3	12	1	4	3	6	5	3	8	7	1	9	6	8	9	3	5	1	9	1
ENSMUSG00000070031	1	0	4	1	2	4	4	6	1	0	2	1	1	3	2	0	2	2	1	0	0	1	4	4	4	4
ENSMUSG00000073628	0	0	1	0	0	0	0	0	0	0	0	0	0	0	0	0	0	0	0	0	0	0	0	0	0	0
ENSMUSG00000090246	0	0	0	0	0	0	0	0	0	0	0	0	0	0	0	0	0	0	0	0	0	0	0	0	0	0
ENSMUSG00000026516	690	662	560	350	753	720	796	707	519	594	512	564	524	551	616	512	288	633	616	620	626	509	621	546	750	551
ENSMUSG00000103178	0	0	0	0	0	0	0	0	0	0	0	0	0	0	0	0	0	0	0	0	0	0	0	0	0	0
ENSMUSG00000062169	557	537	436	350	643	550	642	681	488	558	431	542	448	510	614	407	319	537	556	561	443	339	538	450	562	455
ENSMUSG00000026103	5004	5834	5246	3885	7410	5551	6331	5982	3578	4939	3676	4146	4238	4596	4710	4261	2771	4973	5229	4845	4366	3244	5472	4234	6064	4348
ENSMUSG00000099648	0	0	0	0	0	0	0	0	0	0	0	0	0	0	0	0	0	0	0	0	0	0	0	0	0	0
ENSMUSG00000065192	0	0	0	0	1	0	0	0	0	0	0	0	0	0	0	0	0	0	0	0	0	0	0	0	0	0
ENSMUSG00000002881	490	396	385	376	667	560	803	573	316	400	297	244	200	470	403	344	251	288	352	339	289	190	366	288	404	302
ENSMUSG00000097833	1	1	2	1	1	0	1	0	0	1	1	0	0	0	0	0	0	1	0	2	1	0	1	1	1	0
ENSMUSG00000101501	1	1	0	0	0	2	0	0	0	0	0	0	0	0	1	0	0	0	0	1	0	4	0	2	2	3
ENSMUSG00000100120	0	0	1	0	0	0	0	0	0	0	0	1	0	0	0	0	0	0	0	0	0	0	3	4	0	1
ENSMUSG00000099878	0	0	0	0	0	0	0	0	0	0	0	0	1	0	0	0	0	0	0	0	0	0	0	0	0	0
ENSMUSG00000100007	45	25	32	20	29	39	26	54	33	47	30	41	25	38	35	32	24	30	33	35	29	23	36	20	37	25
ENSMUSG00000058665	0	0	0	0	0	0	0	0	0	0	0	0	0	0	0	0	0	0	0	0	0	0	0	0	0	0
ENSMUSG00000099957	0	0	0	0	0	0	0	0	0	0	0	0	0	0	0	0	0	0	0	0	0	0	0	0	0	0
ENSMUSG00000101700	0	3	0	0	0	0	0	2	0	0	1	0	1	1	0	0	0	0	0	0	0	0	0	0	1	1
ENSMUSG00000104332	0	0	0	1	2	3	0	0	0	0	0	0	1	0	1	0	0	0	0	0	0	0	0	0	2	0
ENSMUSG00000043015	156	163	153	111	166	157	162	163	101	130	90	142	118	143	115	124	68	161	151	175	155	128	200	130	209	142
ENSMUSG00000103630	5	2	4	7	5	11	2	5	2	3	4	5	4	13	7	8	3	3	6	3	1	4	6	4	5	6
ENSMUSG00000038733	1569	1880	1660	1241	2119	1741	2112	1810	1361	1732	1369	1282	1238	1947	1855	1811	1066	1435	1467	1476	1203	1033	1609	1344	1887	1386
ENSMUSG00000003721	619	609	533	369	875	677	744	721	541	673	469	539	485	723	733	604	456	548	692	586	533	385	662	563	710	560
ENSMUSG00000104253	41	24	18	7	27	35	6	41	21	17	21	42	23	11	22	19	9	44	48	48	45	38	53	42	46	35
ENSMUSG00000054135	10	12	9	1	8	11	13	8	1	4	7	9	5	1	6	4	3	14	20	21	12	6	22	17	16	25
ENSMUSG00000101791	0	0	0	0	1	0	0	2	0	0	0	1	0	0	1	0	0	1	0	1	0	0	0	0	1	0
ENSMUSG00000081214	5	3	3	3	5	5	3	5	5	2	8	2	8	3	4	3	5	3	4	0	3	2	7	6	8	1
ENSMUSG00000103260	0	2	2	0	2	1	0	0	0	3	0	0	1	1	0	1	1	1	0	1	0	0	0	1	1	0
ENSMUSG00000041439	841	818	792	618	1036	962	1125	966	854	1025	815	701	623	1106	897	954	643	705	807	822	686	463	866	662	983	766
ENSMUSG00000100302	0	0	1	0	0	0	0	1	0	0	0	0	0	1	0	0	0	1	1	0	3	0	0	0	1	0
ENSMUSG00000100230	0	2	0	0	0	0	1	1	0	0	0	0	0	0	1	2	0	0	0	0	0	0	0	0	0	0
ENSMUSG00000026514	81	64	49	58	94	68	119	93	84	68	64	54	73	108	103	123	64	46	53	58	61	47	65	67	74	57
ENSMUSG00000102276	0	1	0	0	0	0	0	0	0	0	0	0	0	0	0	0	0	0	0	0	0	0	0	0	0	0
ENSMUSG00000089888	0	0	0	0	0	0	0	0	0	0	0	0	0	0	0	0	0	0	0	0	0	0	0	0	0	0
ENSMUSG00000089927	0	0	0	0	0	0	0	0	0	0	0	0	0	0	0	0	0	0	0	0	0	0	0	0	0	0
ENSMUSG00000026102	673	683	728	441	1004	711	905	843	545	631	535	652	526	653	656	610	455	665	756	686	673	487	680	563	781	593
ENSMUSG00000050625	1	2	2	3	4	2	7	1	0	1	1	4	4	1	1	1	0	2	2	3	1	0	3	3	1	4
ENSMUSG00000041426	243	218	191	149	296	249	260	246	174	222	183	217	165	231	240	206	131	217	244	212	182	150	256	155	235	174
ENSMUSG00000089802	1	0	1	0	0	0	0	0	0	0	0	0	0	1	1	0	0	1	0	0	1	0	0	0	2	0
ENSMUSG00000026339	297	325	311	248	389	318	421	373	225	271	247	330	262	359	297	349	141	304	323	340	316	237	345	239	399	293
ENSMUSG00000085857	0	0	0	0	0	1	0	3	0	0	0	0	0	0	0	0	0	0	2	0	0	0	0	0	1	2
ENSMUSG00000083582	0	0	0	0	0	0	0	0	0	0	1	0	0	0	0	0	0	1	0	0	0	0	0	0	0	0
ENSMUSG00000050534	3	4	8	3	4	5	12	6	12	2	7	5	9	2	2	10	3	3	3	0	3	1	7	5	6	1
ENSMUSG00000081130	0	0	0	0	0	0	0	0	0	0	0	0	0	0	0	0	1	0	0	0	0	0	2	0	0	0
ENSMUSG00000043629	115	118	117	85	174	164	155	158	79	112	112	102	76	121	154	99	101	90	126	123	103	98	149	123	162	113
ENSMUSG00000026100	10	4	11	10	8	13	20	13	8	17	13	11	12	21	21	14	6	13	19	9	7	7	8	10	7	14
ENSMUSG00000047369	12	18	22	21	21	10	23	11	10	4	9	18	9	24	13	15	5	11	15	6	11	10	9	9	12	13
ENSMUSG00000001674	382	313	248	165	424	333	313	437	326	385	277	362	260	316	319	259	236	313	332	396	368	252	336	311	405	274
ENSMUSG00000103100	0	0	0	0	0	0	0	0	0	0	0	0	0	0	0	0	0	0	0	0	0	0	0	0	0	0
ENSMUSG00000064970	0	0	0	0	0	0	0	0	0	0	0	0	0	0	0	0	0	0	0	0	0	0	0	0	0	0
ENSMUSG00000102006	0	0	0	0	0	0	0	0	0	0	0	0	0	0	0	0	0	0	0	0	0	0	0	0	0	0
ENSMUSG00000102488	0	0	0	0	0	0	0	0	0	0	0	0	0	0	0	0	0	0	0	0	0	0	0	1	0	0
ENSMUSG00000083584	0	0	0	0	0	0	0	0	0	0	0	0	0	0	0	0	0	0	0	0	0	0	0	0	0	0
ENSMUSG00000100913	0	0	0	0	0	0	0	0	0	0	0	0	0	0	0	0	0	0	0	0	0	0	0	0	0	0
ENSMUSG00002076253	0	0	0	0	0	0	0	0	0	0	0	0	0	0	0	0	0	0	0	0	0	0	0	0	0	0
ENSMUSG00000099960	0	0	0	0	0	0	0	0	0	0	0	0	0	0	0	0	0	0	0	0	0	0	0	0	0	0
ENSMUSG00000089274	0	0	0	0	0	0	0	0	0	0	0	0	0	0	0	0	0	0	0	0	0	0	0	0	0	0
ENSMUSG00000103263	0	0	0	0	0	0	0	0	0	0	0	0	0	0	0	0	0	0	0	0	0	0	0	0	0	0
ENSMUSG00000089190	0	0	0	0	0	0	0	0	0	0	0	0	0	0	0	0	0	0	0	0	0	0	0	0	0	0
ENSMUSG00000099451	0	0	0	0	0	0	0	0	0	0	0	0	0	0	0	0	0	0	0	0	0	0	0	0	0	0
ENSMUSG00000104180	0	0	0	0	0	0	0	0	0	0	0	0	0	0	0	0	0	0	0	0	0	0	0	0	0	0
ENSMUSG00000100762	0	0	0	0	0	0	0	0	0	0	0	0	0	0	0	0	0	0	0	0	0	0	0	0	0	0
ENSMUSG00000026222	20	27	13	10	38	27	48	24	13	9	9	8	12	7	20	8	8	28	33	18	19	22	18	25	38	32
ENSMUSG00000100405	0	0	0	0	0	0	0	0	0	0	0	0	0	0	0	0	0	0	0	0	0	0	0	0	0	0
ENSMUSG00000100525	0	0	0	0	0	0	0	0	0	0	0	0	0	0	0	0	0	0	0	0	0	0	0	0	0	0
ENSMUSG00000101495	0	0	0	0	0	0	0	0	0	0	0	0	0	0	0	0	0	0	0	0	0	0	0	0	0	0
ENSMUSG00002075189	0	0	0	0	0	0	0	0	0	0	0	0	0	0	0	0	0	0	0	0	0	0	0	0	0	0
ENSMUSG00000004880	350	393	328	268	464	308	396	389	284	363	274	362	312	442	353	361	214	375	359	343	344	223	413	301	391	310
ENSMUSG00002075457	0	0	0	0	0	0	1	1	0	0	0	0	0	1	0	0	0	1	1	0	0	0	0	0	0	0
ENSMUSG00000056699	0	0	0	0	0	0	0	0	0	0	0	0	0	0	0	0	0	0	0	0	0	0	0	0	0	0
ENSMUSG00000052760	1	2	1	0	1	0	2	1	3	0	0	1	0	1	3	2	0	1	1	1	5	1	2	1	6	2
ENSMUSG00000098634	0	0	0	0	0	0	0	0	0	0	0	0	0	0	0	0	0	0	0	0	0	0	0	0	0	0
ENSMUSG00002076791	0	0	0	0	0	0	0	0	0	0	0	0	0	0	0	0	0	0	0	0	0	0	0	0	0	0
ENSMUSG00000100217	0	0	0	0	0	0	0	0	0	0	0	0	0	0	0	0	0	0	0	0	0	0	0	0	0	0
ENSMUSG00002075989	0	0	0	0	0	0	0	0	0	0	0	0	0	0	0	0	0	0	0	0	0	0	0	0	0	0
ENSMUSG00000036707	1748	1777	1622	1171	2102	1731	1849	1916	1436	1906	1476	1570	1330	2127	1872	1709	1160	1469	1530	1497	1366	918	1651	1349	1701	1287
ENSMUSG00000026223	4005	3438	3001	2410	4909	4047	4864	4884	3800	3768	3163	3431	2817	4514	4354	3699	2700	3252	3733	3717	3261	2105	3941	3373	3931	3115
ENSMUSG00000026224	7	2	0	3	4	4	7	7	1	0	6	7	5	5	1	5	3	4	5	7	6	9	14	6	13	10
ENSMUSG00000099767	0	0	6	2	0	0	2	0	0	0	0	1	0	0	1	0	0	1	1	1	4	0	2	0	1	0
ENSMUSG00000049608	4	1	1	1	3	2	3	1	3	0	1	1	5	2	1	0	4	0	2	2	2	2	2	4	7	2
ENSMUSG00000036815	230	214	242	190	359	329	364	273	190	231	193	147	166	304	288	251	156	166	234	216	196	118	251	193	236	188
ENSMUSG00000102801	0	1	1	1	0	4	2	0	0	1	0	1	1	5	0	1	0	0	0	0	2	0	0	0	1	0
ENSMUSG00000102681	0	0	0	0	0	1	0	0	0	0	0	0	0	0	0	1	1	0	0	0	0	1	0	0	1	0
ENSMUSG00000077472	0	0	1	0	0	0	1	0	0	0	0	0	0	0	0	0	0	0	0	0	0	0	0	0	0	0
ENSMUSG00000104410	0	0	1	0	0	0	0	0	0	0	2	0	0	2	0	0	0	0	0	0	0	0	0	0	2	0
ENSMUSG00000102521	0	0	0	0	0	0	0	0	0	0	0	0	0	0	0	0	0	0	0	0	0	0	0	0	1	0
ENSMUSG00000104205	0	0	0	0	2	0	1	0	0	0	0	0	0	0	0	0	0	0	0	0	0	0	0	1	1	1
ENSMUSG00000102902	0	0	0	0	0	0	1	0	0	0	0	1	0	0	0	0	0	0	0	0	2	0	1	0	0	0
ENSMUSG00000101985	0	0	0	0	0	0	0	0	0	0	0	0	0	0	0	0	0	0	1	1	0	0	2	0	0	0
ENSMUSG00000101994	0	0	0	0	0	0	0	0	0	1	0	0	0	0	0	0	0	0	0	0	0	0	0	0	0	0
ENSMUSG00000102940	0	0	0	0	4	1	1	0	0	0	0	0	1	0	0	1	0	0	1	0	0	1	1	1	0	2
ENSMUSG00000103914	0	1	0	0	0	0	0	0	0	0	0	0	0	0	0	0	0	0	1	0	0	2	0	0	0	0
ENSMUSG00000065340	0	0	0	0	0	0	0	0	0	0	0	0	0	0	0	0	0	0	0	0	0	0	0	0	0	0
ENSMUSG00000101006	0	0	0	0	0	0	0	0	0	0	0	0	0	0	0	0	0	0	0	0	0	0	0	0	0	0
ENSMUSG00000102240	0	0	1	0	3	0	3	1	0	0	0	0	0	0	0	0	0	0	0	1	0	1	2	1	0	0
ENSMUSG00000099574	0	0	1	0	0	0	0	0	0	0	0	1	0	0	0	0	0	0	0	0	0	0	0	0	0	0
ENSMUSG00000025939	521	553	497	322	791	590	575	651	427	456	418	456	418	478	577	382	341	431	603	453	426	388	592	431	626	414
ENSMUSG00000102457	0	1	1	2	3	2	4	1	1	4	1	5	0	8	4	1	4	4	1	5	5	4	0	1	4	3
ENSMUSG00000096141	9	14	5	2	13	5	13	5	3	3	4	14	5	7	8	5	6	8	5	13	5	7	8	8	9	10
ENSMUSG00000026094	323	321	265	224	348	189	231	324	207	252	189	203	226	211	233	147	137	258	299	251	222	161	238	151	196	148
ENSMUSG00000102405	0	0	0	1	0	0	0	0	0	0	0	0	0	0	0	0	0	0	0	0	0	0	0	0	0	0
ENSMUSG00000026341	2215	2156	1962	1441	2608	2113	2352	2368	1767	2321	1657	1946	1775	2179	2322	1861	1413	1881	2040	1875	1704	1293	2064	1520	1966	1610
ENSMUSG00000102063	0	0	0	0	0	0	0	0	0	0	0	0	0	0	0	0	0	0	0	0	0	0	0	0	0	0
ENSMUSG00000079658	914	787	727	591	1098	890	912	941	722	922	685	730	717	909	1018	760	695	701	853	738	646	553	885	665	870	669
ENSMUSG00000097744	0	0	0	0	0	0	0	0	0	0	0	0	0	0	1	0	0	0	0	1	0	0	0	1	0	0
ENSMUSG00000100959	0	0	1	0	0	0	0	0	0	0	0	0	0	0	0	0	0	0	0	0	0	0	1	0	0	0
ENSMUSG00000026342	215	207	201	146	277	216	235	233	198	223	148	182	164	315	273	250	158	213	192	248	224	140	228	267	302	177
ENSMUSG00000025940	335	338	230	178	412	268	298	370	265	325	270	294	273	296	317	215	186	236	306	285	253	194	316	260	304	251
ENSMUSG00000101015	0	0	0	0	0	0	0	0	0	0	0	0	0	0	0	0	0	0	0	0	0	0	0	0	0	0
ENSMUSG00000026343	0	0	0	0	0	0	0	0	0	0	0	0	0	0	0	0	0	0	0	0	0	0	0	0	0	0
ENSMUSG00000025779	6	9	11	4	8	6	6	3	2	2	2	6	5	4	4	7	3	8	8	10	8	4	10	10	8	13
ENSMUSG00000100093	0	0	0	0	0	0	0	0	0	0	0	0	0	0	0	0	0	0	0	0	0	0	0	0	0	0
ENSMUSG00000091020	0	0	3	0	0	0	0	0	0	0	0	0	1	0	0	0	0	1	0	2	0	0	1	1	1	0
ENSMUSG00000026344	29	26	30	27	39	34	51	43	38	42	35	42	35	44	42	39	31	28	37	47	31	25	44	22	44	35
ENSMUSG00000101640	0	0	0	0	0	0	0	0	0	0	0	0	0	0	0	0	0	0	0	0	0	0	0	0	0	0
ENSMUSG00000104133	0	0	0	0	0	0	0	0	0	0	0	0	0	0	0	0	0	0	0	0	0	0	0	0	0	0
ENSMUSG00000042686	27	45	29	23	43	35	57	43	25	41	27	32	33	57	50	52	39	41	43	40	34	23	67	48	49	38
ENSMUSG00000100110	0	0	0	0	0	0	0	0	0	0	0	0	0	0	0	0	0	0	0	0	0	0	0	0	0	0
ENSMUSG00000025777	779	874	782	597	1228	1010	1089	1054	593	829	593	737	666	910	836	786	525	661	824	816	724	553	1015	694	1079	664
ENSMUSG00000099899	6	5	4	4	10	11	16	3	1	3	6	6	6	4	5	2	2	7	3	1	9	2	4	6	9	8
ENSMUSG00000100272	0	0	0	0	0	0	0	0	0	0	0	1	0	0	0	0	0	0	0	0	0	0	0	0	0	0
ENSMUSG00000100398	0	0	1	0	0	0	0	0	1	0	0	1	0	0	0	0	0	0	0	0	0	0	0	0	0	0
ENSMUSG00000101589	2	2	9	8	7	9	13	7	10	9	8	5	10	6	12	1	4	6	7	9	10	8	7	4	5	8
ENSMUSG00000102048	0	0	0	0	0	0	0	0	0	0	0	0	0	0	0	0	0	0	0	0	0	0	0	0	0	0
ENSMUSG00000089534	0	0	0	0	0	0	0	0	0	0	0	0	0	0	0	0	0	0	0	0	0	0	0	0	0	0
ENSMUSG00000042807	125	161	151	160	200	205	214	224	141	172	143	120	117	207	191	180	112	133	160	144	160	128	150	133	196	139
ENSMUSG00000067780	0	0	0	0	3	1	0	2	2	2	2	0	0	3	3	0	1	0	0	1	0	0	2	1	1	0
ENSMUSG00000100053	0	8	1	1	2	1	3	2	2	1	7	2	2	2	6	2	4	3	2	1	0	1	6	0	2	2
ENSMUSG00000098443	0	0	0	0	0	0	0	0	0	0	0	0	0	0	0	0	0	0	0	0	0	0	0	0	0	0
ENSMUSG00000087949	0	1	0	0	0	0	0	0	0	0	0	0	0	0	0	0	0	0	0	0	0	0	0	0	0	0
ENSMUSG00000102868	1	0	0	0	3	0	1	1	0	0	1	0	0	0	0	2	0	0	0	0	0	1	0	1	0	0
ENSMUSG00000119657	0	0	0	0	0	0	0	0	0	0	0	0	0	0	0	0	0	0	0	0	0	0	0	0	0	0
ENSMUSG00000085125	5	5	6	4	2	6	2	7	4	6	3	3	2	3	1	3	2	3	2	2	4	1	4	3	4	1
ENSMUSG00000025776	28	38	24	22	37	46	31	31	24	42	33	26	19	34	33	23	23	16	33	16	23	17	31	19	45	24
ENSMUSG00000099895	0	0	0	0	0	1	0	1	0	0	0	1	0	0	0	0	0	3	0	1	0	0	0	2	0	0
ENSMUSG00000100554	0	1	0	0	0	0	1	0	0	0	0	0	0	0	0	0	0	0	1	0	0	0	0	0	0	0
ENSMUSG00000099473	0	0	0	0	0	0	0	0	0	0	0	0	0	0	0	0	0	0	0	0	0	0	0	0	0	0
ENSMUSG00000099591	0	0	0	0	0	0	0	0	0	0	0	0	0	0	0	0	0	0	0	0	0	0	0	0	0	0
ENSMUSG00000109887	0	0	0	1	1	2	0	1	1	2	0	0	2	1	3	0	0	1	2	3	2	0	1	2	4	0
ENSMUSG00000102001	0	2	0	0	0	0	0	0	0	0	0	0	0	0	0	0	0	0	0	0	0	0	0	0	0	0
ENSMUSG00000101717	0	0	0	0	0	0	0	0	0	0	0	0	0	0	0	0	0	0	0	0	0	0	0	0	0	0
ENSMUSG00000025983	37	51	51	30	50	37	48	28	35	78	47	63	52	28	52	43	31	44	54	55	46	34	52	36	70	49
ENSMUSG00000025774	0	0	0	0	0	0	0	0	0	0	0	0	0	0	0	0	0	0	0	0	0	0	0	0	0	0
ENSMUSG00000070977	0	0	0	0	0	0	0	0	0	0	0	0	0	0	0	0	0	0	0	0	0	0	0	0	0	0
ENSMUSG00000073735	0	0	0	0	0	0	0	0	0	0	0	0	0	0	0	0	0	0	0	0	0	0	0	0	0	0
ENSMUSG00000041303	427	517	433	271	650	466	487	542	378	463	369	418	382	488	461	370	299	446	497	467	429	344	539	386	520	384
ENSMUSG00000109809	0	0	0	0	0	1	1	0	0	0	0	0	2	1	0	0	1	0	0	0	0	2	0	1	0	0
ENSMUSG00000049690	204	176	194	121	239	231	293	195	188	312	216	152	155	319	251	248	164	161	175	155	174	118	222	199	218	228
ENSMUSG00000067773	0	0	0	0	0	0	0	0	0	0	0	0	0	0	0	0	0	0	0	0	0	0	0	0	0	0
ENSMUSG00000101685	0	0	0	0	0	0	0	0	0	0	0	0	0	0	0	0	0	0	0	0	0	0	0	0	0	0
ENSMUSG00000101306	0	0	0	0	0	0	0	0	0	0	0	0	0	0	0	0	0	0	0	0	0	0	0	0	0	0
ENSMUSG00000104519	3	6	1	2	4	4	5	6	4	2	0	6	2	0	1	2	0	3	4	0	6	3	9	5	3	8
ENSMUSG00000088800	0	0	0	0	0	0	0	0	0	0	0	0	0	0	0	0	0	0	0	0	0	0	0	0	0	0
ENSMUSG00000102723	1	0	0	0	2	0	1	1	0	0	0	1	0	0	3	0	0	0	2	1	0	0	1	2	0	0
ENSMUSG00000101644	0	0	0	0	0	0	0	0	0	0	0	0	0	0	0	0	0	0	0	0	0	0	0	0	0	0
ENSMUSG00000103824	0	0	0	0	0	3	0	0	0	0	0	0	0	0	1	0	0	0	0	0	0	0	0	0	0	0
ENSMUSG00000099433	0	0	0	0	0	0	0	0	0	0	0	0	0	0	0	0	0	0	0	0	0	0	0	0	0	0
ENSMUSG00000101600	0	0	0	0	0	0	0	0	0	0	0	0	0	0	0	0	0	0	0	0	0	0	0	0	0	0
ENSMUSG00000089787	3	2	2	3	5	2	4	5	5	4	0	2	0	3	3	3	2	4	3	0	3	4	3	1	4	3
ENSMUSG00000022995	1749	1961	1776	1538	2239	1861	2370	1980	1351	1619	1359	1286	1273	1779	1633	1525	978	1616	1662	1633	1306	1003	1788	1351	1928	1453
ENSMUSG00000101385	0	0	0	0	0	0	0	0	0	0	0	0	0	0	0	0	0	0	0	0	0	0	0	0	0	0
ENSMUSG00000103722	4	5	2	0	7	5	2	4	1	2	0	2	3	2	4	1	1	5	5	3	7	8	1	2	6	4
ENSMUSG00000103317	1	2	0	2	3	2	0	2	1	1	1	1	2	0	0	2	1	1	1	3	2	1	0	2	1	0
ENSMUSG00000102950	2	4	2	4	3	2	4	9	1	3	2	3	2	2	3	2	3	4	2	2	1	7	5	4	4	3
ENSMUSG00000042596	37	46	49	37	55	47	58	58	51	57	47	31	33	45	56	47	40	24	52	37	53	30	59	42	52	33
ENSMUSG00000102760	0	2	3	0	2	1	0	4	0	0	2	0	2	1	3	0	1	1	3	2	4	3	2	2	0	2
ENSMUSG00000100720	2	5	7	5	8	10	4	4	6	7	4	3	6	7	9	8	11	6	3	4	8	3	6	9	3	7
ENSMUSG00000073678	403	428	391	260	545	530	493	512	324	382	287	327	285	445	416	421	231	345	447	409	373	282	425	342	455	310
ENSMUSG00000103379	0	0	0	0	0	1	0	0	0	1	1	0	0	0	0	0	0	0	0	0	0	0	0	0	0	0
ENSMUSG00000104136	1	2	1	2	4	4	0	0	2	0	0	1	2	1	1	1	1	3	1	0	1	9	0	0	0	0
ENSMUSG00000101130	0	0	0	0	0	0	0	0	0	0	0	0	0	0	0	0	0	0	0	0	1	0	0	0	0	0
ENSMUSG00000026511	703	583	494	410	855	631	684	729	580	704	492	703	586	760	804	628	501	566	614	590	561	443	676	575	656	533
ENSMUSG00000103018	0	0	0	0	0	0	0	0	0	0	0	0	0	0	0	0	0	0	0	0	0	0	0	0	0	0
ENSMUSG00000091013	0	0	0	0	0	0	0	0	0	0	0	0	0	0	0	0	0	0	0	0	0	0	0	0	0	0
ENSMUSG00000036155	1092	971	1093	855	1448	1330	1552	1304	1338	1537	1119	886	785	1504	1382	1499	836	987	1077	1026	965	699	1085	864	1247	975
ENSMUSG00000104039	0	3	2	0	0	0	0	0	0	0	0	0	0	1	0	0	1	1	3	4	2	1	2	1	1	0
ENSMUSG00000038633	531	557	507	415	759	594	710	791	601	656	445	580	464	805	800	598	444	556	607	533	471	392	641	586	833	633
ENSMUSG00000104378	0	1	0	3	1	1	0	1	1	5	2	1	1	2	2	2	1	3	1	4	2	4	2	1	3	0
ENSMUSG00000099471	12	5	6	7	13	12	10	14	12	7	5	9	13	10	20	7	5	8	8	12	7	14	12	9	5	14
ENSMUSG00000106307	0	0	0	0	0	0	0	0	0	0	0	0	0	0	0	0	0	0	0	0	0	0	0	0	0	0
ENSMUSG00002075922	0	0	0	0	0	0	0	0	0	0	0	0	0	0	0	0	0	0	0	0	0	0	0	0	0	0
ENSMUSG00000065687	0	0	0	0	0	0	0	1	0	0	0	0	0	0	1	0	0	0	0	0	0	0	0	0	0	0
ENSMUSG00000103390	1	0	0	0	0	0	0	0	0	0	0	0	0	0	2	0	0	0	1	1	1	1	0	0	0	0
ENSMUSG00000026594	1164	1237	1149	890	1355	1195	1271	1147	868	958	882	811	798	1052	866	935	598	993	992	1004	865	604	1042	751	1041	773
ENSMUSG00000025927	2015	2071	2101	1716	3029	2548	3022	2360	2297	2845	2214	1635	1617	2666	2785	2952	2028	1708	2235	1850	1622	1287	2114	1727	2561	1973
ENSMUSG00000100538	0	0	0	0	0	0	1	0	0	0	0	1	0	0	2	0	0	0	0	0	0	1	0	0	0	0
ENSMUSG00000101117	0	0	0	0	0	0	0	0	0	0	0	0	0	0	0	0	0	0	0	0	0	0	0	0	0	0
ENSMUSG00000100204	1	2	0	1	1	1	1	0	1	0	3	1	1	1	0	1	0	2	0	0	1	3	0	0	3	0
ENSMUSG00002076883	0	0	0	0	0	0	0	0	0	0	0	0	0	0	0	0	0	0	0	0	0	0	0	0	0	0
ENSMUSG00000102597	0	0	0	0	0	0	0	0	0	0	0	0	0	0	1	0	0	0	0	0	0	0	0	0	0	0
ENSMUSG00000101964	3	2	4	7	3	3	3	6	1	1	2	1	5	6	3	0	1	4	3	2	4	2	2	2	3	5
ENSMUSG00000047539	669	615	516	345	809	630	654	766	532	671	552	575	546	681	561	582	418	646	583	572	656	364	646	464	734	502
ENSMUSG00000097260	0	0	0	0	0	0	0	0	0	0	0	0	0	0	2	0	0	1	0	0	0	0	0	0	1	0
ENSMUSG00000073482	1	4	4	1	5	2	4	2	4	4	7	3	4	2	2	3	2	7	1	3	2	2	6	3	8	3
ENSMUSG00000033544	8	14	5	8	10	6	8	11	3	2	5	10	2	2	11	5	3	6	6	4	6	9	5	6	7	5
ENSMUSG00000103303	5	21	5	8	15	20	11	12	9	8	7	3	7	5	9	7	11	7	9	11	10	3	12	5	5	9
ENSMUSG00000102960	6	12	6	2	6	3	5	13	0	8	3	5	4	1	7	1	1	4	5	8	5	3	2	7	3	5
ENSMUSG00000101905	4	3	3	1	3	5	1	0	3	1	2	2	3	2	5	3	1	1	3	3	12	3	7	1	5	3
ENSMUSG00000101768	0	0	0	0	0	1	1	0	0	0	0	0	0	1	0	0	3	0	0	0	0	0	0	0	0	2
ENSMUSG00000103325	0	0	0	0	0	0	0	0	0	0	0	0	0	0	0	0	0	0	0	0	0	0	0	0	0	0
ENSMUSG00000026347	238	210	222	200	388	261	331	316	247	256	230	202	200	298	262	285	214	222	228	235	228	140	266	204	297	179
ENSMUSG00000026348	0	1	1	0	0	0	2	0	0	0	3	0	2	0	0	0	0	0	0	3	3	0	1	0	2	0
ENSMUSG00000102014	0	0	0	0	0	1	0	1	0	0	0	0	0	0	0	0	1	0	1	1	0	0	0	0	2	0
ENSMUSG00000026510	532	633	523	409	642	555	695	620	658	735	568	553	488	679	631	660	417	580	517	551	564	392	604	508	660	493
ENSMUSG00000043760	2	0	1	2	0	0	3	4	0	4	3	1	1	3	1	2	0	0	2	1	6	1	3	0	4	1
ENSMUSG00000091806	0	0	0	0	0	0	0	0	0	0	0	0	0	0	0	0	0	0	0	0	0	0	0	0	0	0
ENSMUSG00000101853	0	0	0	0	0	0	0	0	0	0	0	0	0	0	0	0	0	0	0	0	0	0	0	0	0	0
ENSMUSG00000104095	0	0	0	0	0	0	1	0	0	0	0	0	0	0	0	0	0	0	0	0	0	0	0	0	0	0
ENSMUSG00000089914	0	0	0	0	0	0	0	0	0	0	0	0	0	0	0	0	0	0	0	0	0	0	0	0	0	0
ENSMUSG00000090142	0	0	0	0	0	0	0	1	0	0	0	0	0	0	0	0	0	0	0	0	0	0	0	0	0	0
ENSMUSG00000070175	0	0	0	0	0	0	0	0	0	0	0	0	0	0	0	0	0	0	0	0	0	0	0	0	0	0
ENSMUSG00000099906	0	0	0	0	0	0	0	0	0	0	0	0	0	0	0	0	0	0	0	0	0	0	0	0	1	0
ENSMUSG00000065559	0	0	0	0	0	0	0	0	0	0	0	0	0	0	0	0	0	0	0	0	0	0	0	0	0	0
ENSMUSG00000065480	0	0	0	0	0	0	0	0	0	0	0	0	0	0	0	0	0	0	0	0	0	0	0	0	0	0
ENSMUSG00000025929	0	0	0	0	0	0	0	0	0	0	0	0	0	0	0	0	0	0	0	0	0	0	0	0	0	0
ENSMUSG00000026349	1223	1309	1067	744	1641	1372	1422	1410	895	1034	933	1142	1033	976	1117	934	602	1212	1299	1209	1217	954	1403	1056	1598	1167
ENSMUSG00000041872	1	2	2	0	2	4	0	0	0	1	1	2	3	1	1	1	2	3	0	2	5	0	3	0	4	6
ENSMUSG00000052331	158	203	156	156	225	257	260	249	204	270	183	202	157	242	297	165	127	245	217	223	199	184	233	277	431	352
ENSMUSG00000026234	5063	5208	4156	3314	5965	5292	5546	5620	4285	5720	4198	4191	3845	6135	5703	5000	3772	4296	4893	4557	4182	2917	4948	3932	5351	4059
ENSMUSG00000101674	0	4	3	1	3	3	1	3	4	1	1	1	0	1	1	4	0	2	2	0	3	2	2	1	7	0
ENSMUSG00000102503	2	7	3	2	2	1	4	5	3	2	1	3	0	1	3	1	2	4	2	0	3	1	0	2	3	2
ENSMUSG00000064837	0	0	0	0	0	0	0	0	0	0	0	0	0	0	0	0	0	0	0	0	0	0	0	0	0	0
ENSMUSG00002075552	0	0	0	0	0	0	0	2	0	0	0	1	0	1	1	0	0	0	1	0	0	1	0	0	0	0
ENSMUSG00000104627	0	0	0	0	0	0	0	0	0	0	0	0	0	0	0	0	0	0	0	0	0	0	0	0	0	0
ENSMUSG00000102642	0	1	0	0	0	0	0	0	0	1	0	1	2	0	2	2	1	0	2	1	1	2	3	0	0	4
ENSMUSG00002076827	0	0	0	0	0	0	0	0	0	0	0	0	0	0	0	0	0	0	0	0	0	0	0	0	0	0
ENSMUSG00000064823	0	0	0	0	0	0	0	0	0	0	0	0	0	0	0	0	0	0	0	0	0	0	0	0	0	0
ENSMUSG00000073627	31	30	23	15	40	12	30	23	29	23	16	26	12	24	36	27	10	20	28	37	21	27	27	22	30	25
ENSMUSG00000026509	328	316	280	232	425	392	487	464	383	325	281	293	256	409	504	341	230	314	305	383	298	179	355	415	448	368
ENSMUSG00000110510	0	0	0	0	1	0	1	0	0	0	1	0	0	1	0	0	0	0	0	0	0	0	0	0	0	1
ENSMUSG00000102234	0	0	0	0	0	0	0	4	0	0	0	0	0	0	0	0	0	1	0	0	0	2	0	0	3	0
ENSMUSG00000104415	0	0	0	1	0	0	0	3	0	1	1	0	1	0	2	2	1	1	2	0	1	1	1	1	4	0
ENSMUSG00000026237	2	0	2	2	3	4	3	4	1	1	0	2	1	4	0	6	1	0	2	1	1	2	5	0	2	2
ENSMUSG00000036574	0	4	0	0	0	0	0	0	0	0	0	0	0	3	0	0	1	0	0	0	0	0	0	0	1	0
ENSMUSG00000101328	0	0	0	0	0	0	0	0	0	0	0	0	0	0	0	0	0	0	0	0	0	0	0	0	0	0
ENSMUSG00000051590	0	4	1	0	0	1	0	2	0	0	0	0	0	3	2	2	0	0	2	2	0	1	1	0	1	1
ENSMUSG00000041859	17	26	18	7	43	26	27	35	33	75	42	50	27	41	57	26	21	35	29	41	41	27	38	36	43	31
ENSMUSG00000099714	0	0	0	0	0	0	0	0	0	0	0	0	0	0	0	0	0	0	0	0	0	0	0	0	0	0
ENSMUSG00000102121	0	0	0	0	0	0	0	0	0	0	0	0	0	0	0	0	0	0	0	0	0	0	0	0	0	0
ENSMUSG00000088858	0	0	0	0	0	0	0	0	0	0	0	0	0	0	0	0	0	0	0	0	0	0	0	0	0	0
ENSMUSG00000097934	3	9	2	6	5	5	3	8	3	2	1	5	3	2	4	8	1	6	3	4	3	3	3	3	6	3
ENSMUSG00000026592	1	2	1	0	2	1	1	1	1	1	4	0	0	2	2	6	1	5	0	3	1	1	0	0	5	1
ENSMUSG00000109913	4	3	0	4	1	4	0	1	1	2	1	0	0	2	1	2	1	3	1	1	0	1	1	1	0	0
ENSMUSG00000025982	3764	4260	4438	2882	5117	4191	5449	4435	3285	4249	3114	3920	3454	4483	4138	4291	2664	3741	4039	3835	3584	2686	4239	3308	4641	3384
ENSMUSG00000103030	0	2	1	0	0	2	1	0	0	0	0	0	0	1	1	1	3	1	0	1	0	0	0	1	0	1
ENSMUSG00000026238	5369	4647	4082	3483	5889	5154	6139	5831	4138	4568	3469	4193	3771	5570	5780	4392	3746	4289	4588	4461	4228	3059	4550	3940	4781	4050
ENSMUSG00000025931	120	140	121	111	217	194	194	176	150	199	132	112	89	212	157	210	145	134	161	131	140	90	169	149	167	136
ENSMUSG00000077314	0	0	0	0	0	0	0	0	0	0	0	0	0	0	0	0	0	0	0	0	1	0	0	0	0	0
ENSMUSG00000100929	0	0	0	0	0	0	1	0	0	2	0	0	0	0	0	0	0	0	0	0	0	0	0	0	0	0
ENSMUSG00000041809	12	7	12	12	11	12	15	8	8	11	16	11	9	4	13	13	15	14	15	14	16	5	14	13	17	14
ENSMUSG00000026239	1888	1608	1289	1074	1625	1387	1417	1699	1318	1514	1198	1668	1396	1286	1436	1076	863	1608	1583	1591	1408	1071	1507	1116	1268	1108
ENSMUSG00000102927	9	9	4	9	10	6	8	11	9	10	13	5	4	7	3	3	3	2	7	10	7	15	7	2	9	6
ENSMUSG00000025981	233	285	277	197	437	238	317	254	197	252	180	163	148	579	291	540	219	120	180	132	173	147	199	160	257	194
ENSMUSG00000101122	4	14	18	14	15	5	16	16	3	7	5	7	8	10	14	12	4	4	7	8	15	6	15	10	16	7
ENSMUSG00000041779	19	22	24	10	29	30	29	26	32	18	16	21	23	48	54	28	7	23	29	26	30	21	27	46	47	47
ENSMUSG00000099971	0	0	0	0	1	1	0	0	0	0	1	0	0	1	0	0	0	0	0	1	0	0	0	0	0	0
ENSMUSG00000100819	1	3	1	0	5	3	5	8	5	3	5	2	2	8	3	3	1	4	1	1	2	2	3	1	4	5
ENSMUSG00000036104	1237	1182	1022	778	1543	1347	1498	1333	1028	1289	1010	1108	950	1242	1207	1053	786	998	1215	1113	1059	744	1265	846	1207	938
ENSMUSG00000025933	119	111	96	56	166	150	119	111	100	118	83	121	106	169	177	124	86	69	117	102	74	63	130	100	143	72
ENSMUSG00000102633	0	1	2	2	1	1	6	3	0	3	0	1	0	1	3	3	3	0	2	3	2	0	3	1	12	9
ENSMUSG00000026240	303	287	239	132	322	286	322	285	270	285	203	354	268	209	285	174	201	319	304	280	365	252	263	253	305	262
ENSMUSG00002075077	0	0	1	0	0	0	1	0	0	0	0	1	0	0	0	0	0	0	0	0	4	0	0	0	1	0
ENSMUSG00000103609	1	4	4	3	4	0	3	2	0	3	0	2	3	3	4	3	2	1	10	1	4	7	5	6	5	2
ENSMUSG00000070565	919	1147	990	687	1067	951	976	965	979	1110	891	1071	843	1068	966	1055	618	1094	1148	1073	1043	763	1092	759	1069	857
ENSMUSG00000026241	3	0	0	2	2	0	6	2	2	5	0	1	2	2	4	0	1	2	4	3	1	0	2	0	1	0
ENSMUSG00000102326	3	1	2	4	7	3	4	2	1	1	1	5	2	1	6	1	3	1	4	3	3	7	3	3	8	2
ENSMUSG00000102391	0	3	2	0	2	2	0	1	2	0	0	0	3	3	0	0	0	4	1	3	0	2	1	2	0	2
ENSMUSG00000087632	0	1	0	1	0	0	0	0	0	0	1	1	0	1	1	0	0	0	2	2	3	0	1	0	3	1
ENSMUSG00000103808	2	4	0	2	5	2	1	4	0	2	1	0	3	0	4	3	3	3	5	1	4	9	0	1	3	3
ENSMUSG00000025980	1750	1771	1515	1178	2351	1816	2059	2011	1351	1727	1300	1407	1246	1908	1760	1486	1115	1522	1565	1468	1428	940	1723	1428	1807	1398
ENSMUSG00000073676	432	311	322	251	555	425	523	533	355	362	290	404	342	420	592	350	329	361	382	391	331	306	368	334	395	314
ENSMUSG00000100736	0	0	0	1	0	0	1	0	0	0	0	0	0	1	0	0	1	0	0	0	0	0	0	0	0	0
ENSMUSG00000089670	1	7	1	4	5	1	3	1	5	6	2	4	1	3	3	4	4	3	2	2	1	0	3	4	5	2
ENSMUSG00000025934	53	32	25	28	63	137	152	161	67	29	15	34	35	78	238	30	28	61	39	28	45	47	68	112	221	166
ENSMUSG00000099343	1	2	4	0	0	0	3	4	2	0	1	0	0	0	2	0	0	2	3	0	1	0	0	0	0	1
ENSMUSG00000096375	2	3	3	2	2	0	2	3	3	1	0	7	0	5	1	1	4	0	4	3	2	2	0	1	1	1
ENSMUSG00000036086	63	72	63	49	96	88	86	62	58	105	85	73	66	86	82	67	75	80	92	80	78	51	71	82	81	56
ENSMUSG00000099760	10	2	5	3	5	2	6	1	1	1	0	3	6	4	3	1	2	1	6	5	7	6	2	2	5	3
ENSMUSG00000104164	2	9	9	2	9	4	2	6	3	5	4	5	5	4	8	6	0	4	4	7	3	2	4	8	10	9
ENSMUSG00000058603	65	53	39	43	64	73	54	75	48	53	43	68	39	39	60	46	43	45	50	57	65	33	56	46	36	57
ENSMUSG00000102782	1	0	0	0	3	2	1	0	2	0	0	0	0	0	1	0	0	0	0	2	2	3	1	0	0	2
ENSMUSG00000103999	2	0	0	0	0	0	0	1	0	0	0	0	0	0	0	2	0	0	0	0	0	1	1	0	0	2
ENSMUSG00000033488	35	43	49	23	66	61	50	62	56	63	50	85	54	76	75	59	33	51	80	48	39	35	47	64	54	58
ENSMUSG00000087093	0	0	0	1	1	2	1	0	0	2	0	0	1	0	1	0	0	0	1	0	0	0	0	0	0	1
ENSMUSG00000093963	0	0	0	0	0	0	0	0	0	0	0	0	0	0	0	0	0	0	0	0	0	0	0	0	0	0
ENSMUSG00000067750	0	0	0	0	0	0	0	0	0	0	0	0	0	0	0	0	0	0	0	0	0	0	0	0	0	0
ENSMUSG00000086194	0	0	0	0	0	0	0	0	0	0	0	0	0	0	0	0	0	0	0	0	0	0	0	0	0	0
ENSMUSG00000094436	0	0	0	0	0	0	0	0	0	0	0	0	0	0	0	0	0	0	0	0	0	0	0	0	0	0
ENSMUSG00000041722	0	0	0	0	0	0	0	0	0	0	0	0	0	0	0	0	0	0	0	0	0	0	0	0	0	0
ENSMUSG00000025979	753	745	652	406	1093	810	763	903	588	752	588	567	539	805	799	612	527	592	783	605	570	510	784	589	801	573
ENSMUSG00000085507	0	0	0	0	0	0	0	0	0	0	0	0	0	0	0	0	0	0	0	0	0	0	0	0	0	0
ENSMUSG00000061863	2	1	1	1	1	3	4	2	1	2	1	2	3	0	0	2	4	3	2	3	1	3	0	0	0	1
ENSMUSG00000094926	0	0	0	0	0	0	0	0	0	0	0	0	0	0	0	0	0	0	0	0	0	0	0	0	0	0
ENSMUSG00000085079	0	0	0	1	0	0	0	0	0	1	0	0	0	0	0	0	0	0	0	0	0	0	0	0	1	0
ENSMUSG00000085679	0	0	0	0	0	0	0	0	0	0	0	0	0	0	0	0	0	0	0	0	0	0	0	0	0	0
ENSMUSG00000053333	299	316	331	249	344	322	372	338	266	388	295	286	262	415	363	383	206	307	304	352	324	197	307	273	335	269
ENSMUSG00000100225	0	0	0	0	2	0	1	0	1	0	0	0	0	0	0	1	0	0	1	0	0	0	0	0	0	0
ENSMUSG00000100768	2	0	0	1	2	0	1	0	0	0	1	0	0	0	1	1	0	2	2	1	0	3	2	1	2	0
ENSMUSG00000104121	4	2	1	0	4	3	0	2	2	1	0	1	2	0	1	0	0	2	3	1	2	3	6	1	7	0
ENSMUSG00000102383	0	1	0	0	2	0	1	0	1	1	0	2	1	0	4	2	1	1	1	1	0	3	3	2	2	1
ENSMUSG00000104400	2	3	3	1	1	2	1	2	0	0	1	1	2	0	3	2	0	0	2	2	0	2	1	0	0	0
ENSMUSG00000102293	0	2	2	0	0	2	0	1	0	0	0	0	0	2	0	1	1	0	0	1	0	0	1	0	1	1
ENSMUSG00000102649	3	6	3	3	14	8	4	1	0	4	1	4	10	2	13	4	3	7	8	2	9	8	5	6	5	5
ENSMUSG00000084106	205	195	145	139	253	215	240	248	196	187	165	193	180	256	223	187	138	170	215	215	175	133	184	172	202	172
ENSMUSG00000102571	2	1	4	4	4	4	2	3	3	1	1	2	3	4	2	1	1	2	4	3	6	3	3	3	4	4
ENSMUSG00000099401	1	2	0	1	4	3	1	0	0	0	0	0	2	1	1	0	1	0	0	1	0	0	0	2	1	0
ENSMUSG00000102956	1	0	0	0	0	0	0	0	0	0	0	0	1	0	0	0	0	2	0	0	0	0	0	0	0	0
ENSMUSG00000103984	4	7	1	1	15	6	4	9	2	3	3	4	5	2	2	4	1	3	2	9	11	5	8	9	11	9
ENSMUSG00000025978	61	87	89	45	102	60	110	103	78	77	66	72	54	101	66	79	55	61	77	76	54	35	93	62	74	53
ENSMUSG00000046994	404	457	498	309	490	413	411	409	345	461	408	480	397	392	351	323	212	542	530	543	491	394	463	346	556	370
ENSMUSG00000101625	0	0	0	0	0	1	0	0	0	0	0	0	0	0	0	0	0	0	0	0	0	0	0	0	0	0
ENSMUSG00000026246	0	0	0	1	0	0	0	0	0	0	0	0	0	0	0	0	0	0	0	0	0	0	0	0	0	0
ENSMUSG00000079440	0	0	0	0	0	0	0	0	0	0	0	0	0	0	0	0	0	0	0	0	0	0	0	0	0	0
ENSMUSG00000100940	0	0	0	0	0	0	0	0	0	0	0	0	0	0	0	0	0	0	0	0	0	0	0	0	0	0
ENSMUSG00000028033	6	16	5	12	16	15	27	22	14	25	13	10	12	23	21	25	10	11	12	9	9	7	20	23	38	28
ENSMUSG00000036500	0	0	0	0	0	0	0	0	0	0	0	0	0	0	0	0	1	1	1	0	0	0	1	0	0	0
ENSMUSG00000099839	0	0	1	0	0	0	0	0	0	0	0	0	0	0	0	0	0	0	0	0	0	0	0	0	0	0
ENSMUSG00000104138	0	0	0	0	0	0	0	0	0	0	0	0	0	0	0	0	0	0	0	0	0	0	0	0	0	0
ENSMUSG00000082935	15	12	10	10	16	20	14	6	14	27	8	14	5	9	9	8	9	8	7	10	13	4	13	12	15	6
ENSMUSG00000103748	0	0	0	0	0	0	0	0	0	0	0	0	0	0	0	0	0	0	1	0	0	1	0	0	0	1
ENSMUSG00000025977	2	2	1	1	1	1	1	0	0	2	0	0	3	1	0	2	0	4	0	1	0	1	1	1	3	0
ENSMUSG00000100215	0	1	2	1	1	1	0	1	1	2	0	1	0	1	0	0	1	0	0	2	0	0	0	1	1	1
ENSMUSG00000101945	0	0	0	0	0	0	0	0	0	0	0	0	0	0	0	0	0	0	0	0	0	0	0	0	0	0
ENSMUSG00000101085	0	0	0	0	0	0	0	0	0	0	0	0	0	0	0	0	0	0	0	0	0	0	0	0	0	0
ENSMUSG00000038349	328	299	273	225	439	379	429	370	288	405	291	210	200	446	380	402	241	265	313	297	242	184	299	257	306	272
ENSMUSG00000102145	4	6	4	2	3	5	7	5	1	0	2	4	2	0	3	1	1	5	6	6	4	4	5	2	11	3
ENSMUSG00000100309	0	0	0	0	0	0	0	0	0	0	0	0	0	0	0	0	0	0	0	0	0	0	0	0	0	0
ENSMUSG00000056211	1054	1246	1165	860	1382	1254	1397	1215	986	1141	944	1014	930	999	1144	1059	737	1110	1164	1096	1002	835	1066	814	1343	1016
ENSMUSG00000102831	0	1	1	0	2	0	0	2	0	0	0	0	0	0	0	2	0	2	2	1	0	4	0	1	1	2
ENSMUSG00000101535	0	0	0	0	2	0	0	0	0	0	1	0	0	1	0	1	0	1	1	1	2	2	1	0	0	0
ENSMUSG00000099950	1	4	5	2	4	3	2	4	4	1	3	3	5	0	4	1	1	1	2	4	2	4	2	5	7	0
ENSMUSG00000104239	0	0	1	2	1	5	1	3	0	2	0	0	1	1	2	2	1	1	1	1	0	5	0	3	1	0
ENSMUSG00000102491	0	0	0	0	0	0	0	0	0	0	0	0	0	0	0	0	0	0	0	0	0	0	0	0	0	0
ENSMUSG00000102179	1	1	2	0	2	1	0	2	1	4	0	2	1	0	3	0	0	1	2	0	0	4	0	0	1	1
ENSMUSG00000103497	0	3	1	2	5	1	3	2	3	1	1	3	0	3	1	4	0	2	1	2	8	2	0	1	7	4
ENSMUSG00000100372	0	0	0	0	0	0	0	0	0	1	0	0	0	0	0	0	0	0	0	0	0	0	0	0	0	0
ENSMUSG00000065520	0	1	2	0	0	0	2	0	2	0	0	0	0	0	0	0	0	0	1	1	0	0	0	0	2	0
ENSMUSG00000100944	1	0	0	1	0	0	0	0	0	1	0	0	1	3	0	1	2	0	1	0	0	0	3	0	0	0
ENSMUSG00000101332	0	0	0	0	0	0	0	0	0	0	0	0	0	0	0	0	0	0	0	0	0	0	0	0	0	0
ENSMUSG00000045336	0	0	0	0	0	0	0	0	0	0	0	0	0	0	0	0	0	0	0	0	0	0	0	0	0	0
ENSMUSG00000026247	9	1	5	1	7	1	2	4	1	0	3	4	2	2	5	5	3	5	7	10	2	2	3	2	2	3
ENSMUSG00000026353	1731	1872	1523	1193	2096	1759	2027	2119	1499	1923	1380	1604	1465	1692	1861	1549	1116	1637	1786	1626	1623	1155	1716	1327	1879	1433
ENSMUSG00000036480	226	61	192	110	128	112	121	76	45	56	39	26	42	48	51	50	28	83	83	102	58	18	43	41	33	51
ENSMUSG00000026589	8	16	8	10	14	10	16	16	7	4	8	9	11	17	16	7	6	6	6	8	11	10	13	16	28	10
ENSMUSG00000103021	0	0	0	0	0	0	0	0	0	0	0	0	0	0	0	0	0	0	0	0	0	0	0	0	0	1
ENSMUSG00000103501	0	0	0	0	0	0	0	0	0	0	0	0	0	0	0	0	0	0	0	0	0	0	0	0	0	0
ENSMUSG00000026354	13	24	15	11	31	16	27	30	11	17	12	15	11	32	22	26	14	12	13	21	19	14	6	20	31	17
ENSMUSG00000102245	0	0	0	0	0	0	0	0	0	0	0	0	0	0	0	0	0	0	0	0	0	0	0	0	0	0
ENSMUSG00000103962	0	0	0	0	0	1	0	0	0	0	0	0	0	0	0	0	0	0	0	0	0	0	0	0	0	0
ENSMUSG00000102789	0	0	0	0	0	0	0	0	0	0	0	0	0	0	0	0	0	0	0	0	0	0	1	0	0	0
ENSMUSG00000004031	271	251	277	254	358	285	477	351	255	317	223	240	215	308	251	339	171	227	229	218	184	163	232	198	303	231
ENSMUSG00000026251	0	0	0	0	0	0	0	0	0	0	0	0	0	0	0	0	0	0	0	0	0	0	0	0	0	0
ENSMUSG00000026355	76	67	68	65	114	85	125	109	62	96	73	91	66	104	138	89	56	74	88	102	72	51	97	84	106	73
ENSMUSG00000038331	23	34	40	26	73	58	55	54	41	49	42	13	22	54	49	43	34	24	37	36	37	23	33	30	67	30
ENSMUSG00000104310	0	0	0	0	0	2	0	1	0	0	1	1	0	0	1	0	0	1	0	0	0	0	0	0	1	0
ENSMUSG00002075847	0	0	0	0	0	0	0	0	0	0	0	0	0	0	0	0	0	0	1	0	0	0	0	0	0	0
ENSMUSG00000099945	0	0	0	0	0	0	0	0	0	0	0	0	0	0	0	0	0	0	0	0	0	0	0	0	0	0
ENSMUSG00000101429	130	162	186	76	248	178	122	186	166	124	110	127	144	234	177	251	122	191	205	216	176	124	362	172	250	201
ENSMUSG00000101129	0	0	0	0	0	0	0	0	0	0	0	0	0	0	0	0	0	0	0	0	0	0	0	0	0	0
ENSMUSG00000038323	170	190	196	127	278	200	243	220	151	210	150	135	151	220	211	166	117	148	168	150	116	82	172	132	168	123
ENSMUSG00000026356	662	663	608	458	904	692	796	816	596	724	642	616	559	789	861	607	493	543	698	578	594	404	772	609	768	507
ENSMUSG00000088196	0	0	0	0	0	0	0	0	0	0	0	0	0	0	0	0	0	0	0	0	0	0	0	0	0	0
ENSMUSG00000100152	0	0	0	0	0	0	0	0	0	0	0	0	0	0	0	0	0	0	0	0	0	0	0	0	0	0
ENSMUSG00000100941	0	0	0	0	0	0	0	0	0	0	0	0	0	0	0	0	0	0	0	0	0	0	0	0	0	0
ENSMUSG00000088432	0	0	0	0	0	0	0	0	0	0	0	0	0	0	0	0	0	0	0	0	0	0	0	0	0	0
ENSMUSG00000026253	0	0	0	0	2	0	1	1	4	0	0	0	0	0	3	1	1	0	0	0	0	0	0	5	1	1
ENSMUSG00000100078	10	2	2	1	1	3	4	0	2	3	1	1	6	2	4	2	2	1	1	2	0	0	6	2	4	2
ENSMUSG00000045382	5	8	11	12	19	20	22	13	19	10	14	18	12	27	8	29	5	12	24	15	16	9	17	13	23	27
ENSMUSG00000099403	0	0	0	0	0	0	0	0	0	0	0	0	0	0	0	0	0	0	0	0	0	0	0	0	0	0
ENSMUSG00000097283	0	0	0	0	0	0	0	0	0	0	1	0	0	0	0	0	0	0	0	0	0	0	0	0	0	0
ENSMUSG00000064737	0	0	0	0	0	0	0	0	0	0	0	0	0	0	0	0	0	0	0	0	0	0	0	0	0	0
ENSMUSG00000048495	193	174	184	108	324	228	208	194	142	198	163	222	162	214	262	215	155	168	214	190	160	132	230	181	225	192
ENSMUSG00000025971	181	188	203	143	217	216	202	193	181	228	153	186	150	265	225	231	149	216	224	183	153	118	204	176	264	164
ENSMUSG00000077776	0	0	0	0	0	0	0	0	0	0	0	0	0	0	0	0	0	0	0	0	0	0	0	0	0	0
ENSMUSG00002076848	0	0	0	0	0	0	0	0	0	0	0	0	0	0	0	0	0	0	0	0	0	0	0	0	0	0
ENSMUSG00000101826	0	0	0	0	0	0	0	0	0	0	0	0	0	0	0	0	0	0	0	0	0	0	0	0	0	0
ENSMUSG00000102685	0	0	0	0	0	0	0	0	0	0	0	0	0	0	0	0	0	0	0	0	0	0	0	0	0	0
ENSMUSG00000101151	0	0	0	0	0	0	0	0	0	0	0	0	0	0	0	0	0	0	0	0	0	0	0	0	0	0
ENSMUSG00000042581	114	153	187	89	144	134	159	131	152	177	136	111	90	231	153	195	127	109	123	120	112	58	113	96	167	111
ENSMUSG00000103742	1	1	0	0	0	0	0	1	0	1	0	0	0	0	2	0	0	1	0	2	1	0	0	0	1	0
ENSMUSG00000103637	0	0	0	0	0	0	0	0	0	0	0	0	0	0	0	0	0	0	0	0	0	1	0	0	0	0
ENSMUSG00000104130	0	0	0	0	0	0	0	1	0	0	0	0	1	0	0	0	0	0	2	0	0	0	0	0	0	0
ENSMUSG00000089648	11	5	3	4	10	7	9	10	11	4	6	6	9	8	9	9	9	3	4	12	13	9	2	4	16	14
ENSMUSG00000094122	7	2	2	5	2	6	5	3	7	3	1	7	4	3	4	2	6	2	4	2	2	1	3	2	3	1
ENSMUSG00000102800	0	0	0	0	0	0	0	0	0	2	0	0	0	0	0	0	0	0	1	1	0	0	0	0	0	3
ENSMUSG00000103803	0	0	2	1	1	0	1	1	0	0	0	0	0	1	0	0	1	0	2	0	2	0	2	1	2	0
ENSMUSG00000103281	0	0	0	0	0	0	0	0	0	0	1	0	0	0	0	0	0	0	0	0	0	0	0	0	0	0
ENSMUSG00000100623	0	0	0	1	0	0	0	0	0	0	1	0	0	0	0	1	0	0	2	0	1	0	0	0	1	1
ENSMUSG00000086633	0	0	0	0	0	0	0	0	0	0	0	0	0	0	0	0	0	0	0	0	0	0	0	0	0	0
ENSMUSG00000026401	0	0	0	0	0	0	0	0	0	0	0	0	0	0	0	0	0	0	0	0	0	0	0	0	0	0
ENSMUSG00000087691	1	0	0	0	0	0	0	0	0	0	0	0	0	0	0	0	0	0	1	0	0	1	1	1	0	0
ENSMUSG00000086825	0	0	1	0	3	2	0	0	0	2	0	0	0	0	1	0	1	0	1	1	0	0	1	0	1	1
ENSMUSG00000090533	0	0	0	0	0	0	0	0	0	0	0	0	0	0	0	0	0	0	0	0	0	0	1	0	0	0
ENSMUSG00000103305	0	0	0	1	0	0	0	0	0	0	0	0	0	0	0	0	0	0	0	0	0	0	0	0	0	0
ENSMUSG00000026399	5	6	4	7	6	6	9	7	10	5	9	1	1	5	11	6	5	11	9	5	2	4	6	5	16	4
ENSMUSG00000104007	0	0	0	0	0	0	0	0	0	0	0	0	0	0	0	0	0	0	0	0	0	0	0	0	0	0
ENSMUSG00000102139	0	0	0	0	0	0	0	0	0	0	1	2	4	1	1	1	0	0	0	0	0	0	0	0	2	0
ENSMUSG00000102743	0	0	0	0	0	0	0	0	0	0	0	0	0	0	0	0	0	0	0	0	0	0	0	0	0	0
ENSMUSG00000103751	0	0	2	0	0	0	1	0	0	0	0	0	0	0	0	0	0	1	0	0	3	2	0	0	0	0
ENSMUSG00000039384	194	178	178	167	205	221	232	170	217	253	218	208	133	358	281	307	215	161	172	136	176	147	172	137	200	122
ENSMUSG00000044854	6	4	0	2	6	4	6	5	8	6	5	3	3	4	6	3	3	5	4	8	7	0	6	6	5	6
ENSMUSG00000102682	0	0	0	0	0	0	0	0	0	0	0	0	0	0	0	0	0	0	0	0	0	0	0	0	0	0
ENSMUSG00000102794	0	0	0	0	0	0	0	0	0	0	0	0	0	0	0	0	0	0	0	0	0	0	0	0	0	0
ENSMUSG00000104419	0	0	0	0	0	0	0	0	0	0	0	0	0	0	0	0	0	0	0	0	0	0	0	0	0	0
ENSMUSG00000101574	0	0	0	0	0	0	0	0	0	0	0	0	0	0	0	0	0	0	0	0	0	0	0	0	0	0
ENSMUSG00000089057	0	0	0	0	0	0	0	0	0	0	0	0	0	0	0	0	0	0	0	0	0	0	0	0	0	0
ENSMUSG00000103308	0	0	2	0	0	0	0	0	0	0	0	0	0	0	0	0	0	0	1	0	0	0	0	0	0	0
ENSMUSG00000102606	0	0	0	0	0	0	0	0	0	0	0	0	0	0	0	0	0	0	0	0	0	0	0	0	0	0
ENSMUSG00000103314	0	0	0	0	0	0	0	0	0	0	0	0	0	0	0	0	0	0	0	0	0	0	0	0	0	0
ENSMUSG00000092578	0	0	0	0	0	0	0	0	0	0	0	0	0	0	0	0	0	0	0	0	0	0	0	0	0	0
ENSMUSG00000042554	0	0	0	0	0	0	0	0	0	0	0	0	0	0	0	1	0	0	0	0	0	0	0	2	0	0
ENSMUSG00000064395	0	0	0	0	0	0	0	0	0	0	0	0	0	0	0	0	0	0	0	0	0	0	0	0	0	0
ENSMUSG00000039377	1	3	7	6	4	5	7	3	3	0	5	1	2	1	2	1	1	4	4	4	0	3	5	2	6	6
ENSMUSG00000102158	0	0	0	0	0	1	0	0	0	0	0	0	0	0	0	0	0	0	0	0	0	0	0	0	0	0
ENSMUSG00000026254	643	557	399	293	751	618	600	624	523	651	442	485	493	625	570	481	338	580	590	597	572	385	569	483	641	524
ENSMUSG00000101468	0	0	0	0	0	0	0	0	1	0	0	0	0	0	0	0	0	0	0	0	0	0	0	0	0	0
ENSMUSG00000026405	0	5	4	1	1	0	2	0	2	2	0	2	1	0	0	0	1	2	1	1	2	1	3	1	1	1
ENSMUSG00000101227	0	0	0	0	0	0	0	0	0	0	0	0	0	0	0	2	0	0	0	0	0	0	0	0	0	0
ENSMUSG00000026621	33	18	17	10	22	22	21	18	16	25	16	20	18	25	32	26	19	18	37	15	15	12	26	23	15	15
ENSMUSG00000088318	0	0	0	0	2	0	0	0	0	1	0	0	1	0	0	0	0	0	1	1	0	2	0	2	0	1
ENSMUSG00000073730	0	0	0	0	0	0	0	0	0	0	0	0	0	0	0	0	0	0	0	0	0	0	0	0	0	2
ENSMUSG00000089553	0	0	0	0	0	0	0	0	0	0	0	0	0	0	0	0	0	0	0	0	0	0	0	0	0	0
ENSMUSG00000101904	19	19	43	42	38	26	30	34	17	24	33	39	32	10	28	12	16	43	43	45	18	19	52	24	49	27
ENSMUSG00000102766	1	3	0	1	2	1	3	2	2	1	2	1	3	0	2	6	4	6	1	2	0	4	3	0	3	2
ENSMUSG00000100257	15	37	40	65	25	18	46	19	8	23	19	20	21	13	18	24	13	25	16	28	23	8	33	9	12	21
ENSMUSG00000065405	0	0	0	0	0	0	0	0	0	2	0	1	0	0	0	0	0	0	0	0	0	0	0	0	0	0
ENSMUSG00000097970	35	37	31	26	64	46	24	31	24	27	20	33	35	19	20	26	13	28	42	42	43	33	34	27	38	27
ENSMUSG00000065567	0	0	0	0	0	0	0	0	0	0	0	0	0	0	0	0	0	0	0	0	0	0	0	0	0	0
ENSMUSG00000100775	1	3	3	0	3	2	3	4	3	3	3	5	1	1	0	1	1	3	12	3	7	2	6	4	3	6
ENSMUSG00000101226	0	0	0	0	0	0	0	0	0	0	0	0	0	0	0	0	1	0	0	0	0	0	0	0	1	0
ENSMUSG00000026255	81	92	110	87	171	139	159	105	110	128	112	87	91	131	123	124	97	123	159	118	106	76	150	99	146	116
ENSMUSG00000089821	0	0	0	0	0	0	0	0	0	0	0	0	0	0	0	0	0	0	0	0	0	0	1	0	0	0
ENSMUSG00000026158	1602	1783	1575	1179	2861	2032	2285	2222	1661	2181	1647	1494	1429	2557	2660	1965	1834	1380	1832	1532	1352	1133	1986	1777	2286	1610
ENSMUSG00000097920	0	0	0	0	0	0	0	1	0	0	0	0	0	0	0	0	0	0	0	0	0	0	0	0	0	0
ENSMUSG00000099503	0	0	0	0	0	0	0	0	0	0	0	0	0	0	0	0	0	0	0	0	0	0	0	0	0	0
ENSMUSG00000026156	137	143	125	101	197	162	195	155	132	163	121	102	112	139	156	148	117	127	124	131	117	77	143	113	150	156
ENSMUSG00000073481	294	260	243	191	360	316	344	376	269	310	192	280	258	366	304	262	217	286	341	277	222	187	334	270	331	259
ENSMUSG00000088559	0	0	0	0	0	0	0	0	0	0	0	0	0	0	0	0	0	0	0	0	0	0	0	0	0	0
ENSMUSG00002076207	0	0	0	0	0	0	0	0	0	0	0	0	0	0	0	0	0	0	0	0	0	0	0	0	0	0
ENSMUSG00000039349	58	44	44	48	56	40	68	49	21	24	21	46	31	35	23	37	13	75	72	49	51	34	58	35	67	35
ENSMUSG00000026587	602	591	629	522	885	722	925	704	730	868	644	513	480	913	857	870	580	519	599	572	528	349	616	529	795	541
ENSMUSG00000103762	2	5	2	1	1	2	3	4	0	1	1	2	1	0	2	0	0	1	5	0	5	2	1	6	0	2
ENSMUSG00000103971	1	1	0	0	3	0	2	1	0	0	0	0	1	0	1	0	1	0	0	1	2	0	1	0	0	1
ENSMUSG00000070103	0	0	0	0	0	0	0	0	0	0	0	0	0	0	0	0	0	0	0	0	0	0	0	0	0	0
ENSMUSG00000102508	0	2	0	0	1	1	2	0	0	1	0	0	1	0	1	1	1	0	1	0	1	0	1	0	1	3
ENSMUSG00000102618	0	0	2	1	1	1	3	1	1	0	0	0	2	2	3	2	0	0	1	1	0	1	3	0	2	0
ENSMUSG00000026620	430	392	385	276	651	557	552	502	392	419	350	323	288	453	465	403	296	361	353	376	341	245	450	327	503	364
ENSMUSG00000102784	2	1	2	0	1	1	0	1	1	0	0	0	0	1	2	1	0	1	1	0	1	1	1	2	2	2
ENSMUSG00000103942	0	0	0	0	0	0	0	0	0	0	0	0	0	0	0	0	0	0	0	0	0	0	0	0	0	0
ENSMUSG00000103478	0	0	0	0	0	0	0	0	0	0	0	0	0	0	0	0	0	0	0	0	0	0	0	0	0	0
ENSMUSG00000104461	0	0	0	0	0	0	0	0	0	0	0	0	0	0	0	0	0	0	0	0	0	0	0	0	0	0
ENSMUSG00000026155	420	424	389	282	469	384	410	414	397	484	402	312	313	524	400	406	247	370	323	362	315	191	377	269	381	275
ENSMUSG00000026154	217	190	144	110	217	151	175	188	160	191	158	215	138	211	182	157	109	197	228	231	167	100	226	172	181	166
ENSMUSG00000102495	2	4	4	1	3	0	3	2	1	0	1	0	1	1	2	1	1	3	1	0	2	0	3	1	5	2
ENSMUSG00000073530	135	199	188	133	164	208	228	188	246	320	214	142	134	287	196	276	178	142	144	145	127	86	203	123	167	148
ENSMUSG00000047661	0	0	0	0	0	0	0	0	0	0	0	0	0	0	0	0	0	1	0	0	0	0	0	0	1	0
ENSMUSG00000104014	0	0	0	0	0	0	0	0	0	0	0	0	0	0	0	0	0	0	0	0	0	0	0	0	0	0
ENSMUSG00000061992	0	0	0	0	0	0	0	0	0	0	0	0	0	0	0	0	0	0	0	0	0	0	0	0	0	0
ENSMUSG00000104169	0	0	0	0	0	0	0	0	0	0	0	0	0	0	0	0	0	0	0	0	0	0	0	0	0	0
ENSMUSG00000038305	66	56	54	62	103	84	100	89	63	71	67	68	54	82	84	72	69	55	82	81	67	39	50	80	99	80
ENSMUSG00000091283	0	0	0	0	0	0	3	0	0	0	0	0	0	0	0	0	0	0	0	0	0	0	0	0	0	0
ENSMUSG00000054770	208	190	237	163	242	242	219	222	197	223	170	252	219	272	232	265	127	247	274	247	265	184	280	241	331	216
ENSMUSG00000026039	0	4	3	1	11	4	3	4	0	16	6	3	1	4	8	4	6	4	5	2	5	5	2	1	6	2
ENSMUSG00000040782	581	653	607	373	687	541	712	708	463	666	458	509	477	697	625	576	384	516	623	578	492	359	592	396	612	483
ENSMUSG00000103572	1	2	0	5	1	2	1	1	0	1	0	0	1	2	1	0	2	2	1	3	4	2	0	3	0	4
ENSMUSG00000103186	2	1	7	1	0	2	4	2	2	2	4	0	4	0	0	2	0	0	2	1	1	0	1	1	1	0
ENSMUSG00002074853	0	0	1	0	1	0	0	1	0	0	0	0	0	1	0	0	0	0	0	0	1	0	0	0	1	0
ENSMUSG00000105399	0	0	0	0	0	0	0	0	0	0	0	0	0	0	0	0	0	0	0	0	0	0	0	0	0	0
ENSMUSG00000103289	0	1	0	0	0	0	0	1	1	0	0	1	0	0	0	0	0	0	0	0	0	0	0	1	0	0
ENSMUSG00000103389	0	0	0	0	0	0	0	0	0	0	0	0	0	0	0	0	0	0	0	0	0	0	0	0	0	0
ENSMUSG00000039318	828	883	842	560	1034	922	1101	882	800	1027	810	830	717	874	776	867	522	771	819	777	772	591	828	549	1001	746
ENSMUSG00002075146	0	0	0	0	0	0	0	0	0	0	0	0	0	0	0	0	0	1	0	0	0	0	3	0	0	0
ENSMUSG00000105770	0	0	0	0	0	0	0	0	0	0	0	0	0	0	0	0	0	0	0	0	0	0	0	0	0	0
ENSMUSG00000103613	0	2	0	2	0	1	2	0	1	0	1	1	0	0	2	1	0	3	1	4	3	0	0	1	3	2
ENSMUSG00000063558	33	25	14	15	24	50	40	45	26	22	21	31	30	28	40	19	12	29	21	30	34	22	34	36	60	31
ENSMUSG00000026153	710	834	743	534	942	767	821	717	571	868	626	688	551	812	737	678	476	736	754	741	626	503	861	563	812	644
ENSMUSG00000102398	1	6	4	5	3	2	3	5	0	2	3	4	4	1	3	2	1	1	3	3	2	3	2	4	7	0
ENSMUSG00000097670	0	0	0	0	0	0	0	0	0	0	0	0	0	0	0	0	0	0	0	0	0	0	0	0	0	0
ENSMUSG00000026409	3329	4114	3428	2553	3103	2814	3048	2827	2642	2873	2626	3024	2576	2366	2690	2694	1556	3101	2891	2782	2731	2044	2586	1943	2915	2284
ENSMUSG00000015829	1072	1043	1119	903	1279	1438	1241	1192	1546	1986	1527	781	747	1975	1501	1790	1078	1075	1188	1123	883	691	1195	836	1412	1135
ENSMUSG00000103225	0	2	0	0	4	3	0	2	0	0	0	2	1	0	1	0	1	0	1	3	0	2	0	3	5	2
ENSMUSG00000046404	453	518	550	432	558	434	456	388	307	406	369	403	349	431	365	442	209	389	467	373	419	371	384	319	473	307
ENSMUSG00000104515	4	3	6	4	8	7	6	1	9	4	11	9	5	7	13	2	3	10	11	2	2	7	14	8	11	13
ENSMUSG00000073528	0	1	0	0	2	1	0	2	0	2	0	1	1	0	0	1	0	0	4	2	1	1	2	0	3	2
ENSMUSG00000103719	0	0	0	0	0	0	0	0	0	0	0	0	0	0	0	0	0	0	0	0	0	0	0	0	0	0
ENSMUSG00000088145	0	0	0	0	0	0	0	0	0	0	0	0	0	0	0	0	0	0	0	0	1	0	0	0	0	0
ENSMUSG00000104111	0	0	0	0	0	0	0	0	0	0	0	0	0	0	0	0	0	0	0	0	0	0	0	0	0	0
ENSMUSG00000042510	63	66	65	43	70	63	79	48	87	106	59	67	80	87	74	70	55	98	71	106	97	76	72	54	69	52
ENSMUSG00000100106	0	0	0	0	0	0	0	1	3	0	0	0	1	0	0	0	0	0	3	0	0	0	0	0	0	1
ENSMUSG00000090394	13	5	8	11	18	20	34	31	16	9	7	13	6	44	33	9	4	15	10	20	7	8	21	30	38	44
ENSMUSG00000064294	0	0	1	0	3	0	4	0	10	2	3	1	1	2	16	0	1	3	8	4	1	1	1	3	5	8
ENSMUSG00000026729	0	0	0	0	0	0	0	0	0	0	0	1	0	0	0	0	0	0	0	0	0	0	0	0	0	0
ENSMUSG00000089275	0	0	0	0	0	0	0	0	0	0	0	0	0	0	0	0	0	0	0	0	0	0	0	0	0	0
ENSMUSG00000026415	63	48	31	21	23	31	23	29	11	17	7	24	10	14	6	8	16	11	14	22	15	10	20	15	18	23
ENSMUSG00000026618	725	753	722	464	855	781	861	783	687	902	596	732	630	858	814	702	479	719	761	761	699	486	782	621	847	629
ENSMUSG00000104368	0	0	0	0	0	1	0	0	0	0	0	1	0	2	1	1	0	1	2	2	0	1	1	0	0	0
ENSMUSG00000065581	0	0	1	0	3	0	0	0	0	0	1	0	0	0	0	2	0	0	0	0	0	0	0	1	0	0
ENSMUSG00000065562	0	0	0	0	0	0	0	0	0	0	0	0	0	0	0	0	0	0	0	0	0	0	0	0	0	0
ENSMUSG00000102526	5	1	4	3	3	4	7	1	3	5	10	2	7	6	3	3	4	1	2	4	2	1	6	3	8	4
ENSMUSG00000026417	2	6	9	8	3	4	3	9	0	4	0	2	2	0	4	4	4	2	2	2	1	0	4	5	5	6
ENSMUSG00000026725	1	0	0	0	0	0	0	1	1	0	0	0	0	0	0	0	0	0	5	1	0	0	2	0	1	2
ENSMUSG00000038242	0	1	0	0	2	0	2	0	2	1	1	0	1	0	0	1	0	0	0	0	3	1	2	2	5	2
ENSMUSG00000089822	0	0	0	0	0	0	0	0	0	0	0	0	0	0	0	0	0	0	0	0	0	0	0	0	1	0
ENSMUSG00000026617	657	667	594	452	880	715	767	781	656	730	562	609	530	709	758	688	442	638	606	588	559	420	688	547	776	535
ENSMUSG00000058267	345	300	264	199	464	359	377	466	297	360	230	303	292	337	408	225	259	331	396	324	326	237	347	290	354	283
ENSMUSG00000097261	5	5	8	5	3	3	4	3	5	5	3	8	3	4	5	3	1	4	5	6	4	2	0	1	4	1
ENSMUSG00000014226	881	723	651	552	1132	782	949	1025	594	751	582	684	646	841	950	635	562	593	747	678	580	444	781	645	683	611
ENSMUSG00000103006	9	4	2	5	11	7	3	7	2	7	4	13	9	4	11	3	1	11	8	21	13	18	12	11	6	8
ENSMUSG00000079554	0	0	0	0	2	0	0	0	1	0	0	0	0	0	0	0	0	0	0	2	0	0	1	1	1	0
ENSMUSG00000103839	86	96	74	51	144	94	102	63	60	61	60	86	95	50	70	51	51	117	121	110	87	84	112	116	149	92
ENSMUSG00000016529	0	0	1	0	1	0	0	0	0	0	0	0	0	0	0	0	0	0	1	0	0	0	0	0	0	0
ENSMUSG00000026147	786	820	639	418	1254	1119	1697	1111	665	442	538	874	663	1019	1302	747	654	804	746	764	832	588	920	1421	1772	1531
ENSMUSG00000016528	529	517	449	390	646	513	691	572	547	561	476	519	452	711	618	624	343	464	490	440	440	324	434	499	545	432
ENSMUSG00000088705	0	2	2	0	2	2	3	1	0	2	0	1	0	0	0	1	0	2	0	0	1	0	1	0	2	1
ENSMUSG00000102856	4	14	2	13	10	8	5	9	9	16	14	1	6	5	13	5	9	8	9	15	3	10	6	5	6	5
ENSMUSG00002075689	0	0	0	0	0	0	0	0	0	0	0	0	0	0	0	0	0	0	0	0	0	0	0	0	0	0
ENSMUSG00000051223	1743	1833	1631	1277	2502	1957	2188	2146	1499	2042	1506	1463	1462	2415	2129	1978	1302	1314	1714	1487	1439	1051	1792	1553	1992	1405
ENSMUSG00000016526	42	50	45	43	57	48	43	44	53	53	50	46	38	41	48	53	42	56	48	54	47	28	33	33	49	29
ENSMUSG00000026615	1881	2058	1839	1330	2194	1905	2348	2280	1640	2031	1479	1847	1608	2125	2060	2109	1276	1579	1876	1783	1707	1134	1833	1376	1909	1551
ENSMUSG00000051295	22	15	25	14	28	28	19	25	14	11	10	11	6	25	19	24	15	18	23	16	15	14	21	13	26	18
ENSMUSG00000118510	0	0	0	0	0	0	0	0	0	0	0	0	0	0	0	0	0	0	0	0	0	0	0	0	0	0
ENSMUSG00000026614	72	61	74	39	99	85	99	93	36	40	42	44	38	59	66	37	34	56	65	68	50	43	75	52	85	81
ENSMUSG00000103799	0	0	0	0	0	0	0	0	0	0	0	0	0	0	0	0	0	0	0	0	0	0	0	0	0	0
ENSMUSG00000102546	0	0	0	1	0	0	0	1	0	2	0	0	0	0	0	0	0	0	0	0	0	0	0	0	0	0
ENSMUSG00000039246	64	57	46	33	80	65	57	63	46	55	48	54	50	66	71	55	54	69	59	67	43	30	65	63	91	54
ENSMUSG00000103056	4	0	1	0	0	1	1	3	3	6	0	2	0	0	0	1	0	0	2	4	3	0	0	6	3	2
ENSMUSG00002076007	0	0	0	0	0	0	0	0	0	0	0	0	0	0	0	0	0	0	0	0	0	0	0	0	0	0
ENSMUSG00000103449	0	1	0	0	1	2	0	0	0	0	1	0	0	1	0	0	0	0	0	0	1	0	0	0	0	0
ENSMUSG00000102790	0	0	0	0	0	0	0	0	0	0	0	0	0	0	0	0	0	0	0	0	0	0	0	0	0	0
ENSMUSG00000102217	0	0	0	0	0	1	0	0	0	3	0	0	0	0	0	0	0	0	0	0	0	0	0	1	0	0
ENSMUSG00000103690	0	0	0	0	0	0	0	0	0	2	0	0	0	0	0	0	0	0	0	0	0	0	0	0	0	0
ENSMUSG00000048000	1757	1821	1730	1272	1889	1700	2035	1895	1648	2151	1689	2024	1660	1732	1684	1527	1231	1926	1897	1891	1802	1304	1760	1265	1879	1440
ENSMUSG00000119117	0	2	0	0	0	2	0	0	0	0	0	0	1	0	0	0	0	1	0	0	1	0	0	0	0	0
ENSMUSG00000079436	22	26	11	8	10	31	16	19	15	9	10	17	2	13	27	3	20	31	17	3	15	10	25	24	47	51
ENSMUSG00002076368	2	0	0	0	4	0	0	0	0	0	0	2	0	0	0	1	1	1	0	0	1	2	0	0	3	0
ENSMUSG00000026141	66	70	125	74	84	94	78	83	63	107	80	89	69	150	59	131	66	123	107	124	82	69	142	85	123	120
ENSMUSG00000026258	0	0	0	0	0	0	0	0	0	0	0	0	0	0	0	0	0	0	0	1	0	0	0	0	0	0
ENSMUSG00000077463	0	0	0	0	0	0	0	0	0	0	0	0	0	0	0	0	0	0	0	0	0	0	0	0	0	0
ENSMUSG00000099997	2	0	0	1	0	3	3	2	2	3	0	1	0	2	4	0	1	1	1	0	0	0	1	0	2	0
ENSMUSG00000100131	2760	3075	2206	1926	3708	3044	2794	3255	1935	2587	1995	1901	2004	3588	2796	2080	1891	2388	2691	2175	1913	1413	2795	1908	2951	2029
ENSMUSG00000067736	910	901	637	557	731	809	914	917	569	820	655	619	524	749	674	628	420	757	881	673	591	321	871	497	773	671
ENSMUSG00000026034	3480	3522	2265	1821	4485	3731	3318	3565	2526	2768	2159	3526	3223	2059	3059	2030	1790	3699	4167	3379	3513	3067	3847	3373	4358	3347
ENSMUSG00000101939	650	775	610	548	887	774	753	869	464	706	501	519	500	680	806	522	469	536	628	443	492	419	722	494	721	488
ENSMUSG00000101111	5421	5512	4171	3608	6689	6027	5420	6984	3636	4617	3505	4184	3736	5251	6208	3754	3671	4428	5398	4640	4182	2934	5971	3905	6026	4112
ENSMUSG00000026721	759	985	866	650	970	916	883	862	711	970	748	780	620	996	823	869	593	748	872	809	736	566	830	660	900	612
ENSMUSG00000100862	6331	7331	5206	4668	9088	7312	6221	7697	4512	5817	4410	4618	4626	7320	7825	4797	4566	5214	6437	5054	4308	3730	6513	4977	6844	4846
ENSMUSG00000102070	6126	6529	4904	4419	7832	6916	6687	7862	4389	5537	4318	4746	4357	6422	7635	4537	4658	5182	5952	4721	4844	3475	6232	4419	6309	4790
ENSMUSG00000101249	2568	2475	1835	1656	3635	3110	2863	3202	2026	2227	1579	2008	1994	3277	2876	1786	1790	2083	2449	2075	1831	1283	2651	1794	2737	2019
ENSMUSG00000039239	856	796	769	729	1165	1029	1332	1066	1092	1248	895	697	610	1275	1597	1057	864	942	847	832	718	530	892	1108	1336	1012
ENSMUSG00000089045	0	0	0	0	0	0	0	1	0	0	0	1	0	0	1	0	0	0	0	0	0	0	0	0	1	0
ENSMUSG00000100393	9	1	3	1	3	3	3	3	6	2	2	4	2	3	5	0	2	4	5	5	8	2	3	1	2	4
ENSMUSG00000102619	0	0	1	0	2	1	0	0	0	0	1	2	5	0	0	0	0	2	1	3	1	3	0	0	4	0
ENSMUSG00000001305	154	113	74	58	146	124	122	126	108	122	84	130	99	89	118	72	74	117	133	144	135	90	126	112	133	122
ENSMUSG00000097784	97	100	88	65	92	69	72	64	85	82	78	100	117	46	56	57	45	133	140	135	119	83	117	76	94	95
ENSMUSG00000104302	0	0	2	0	0	1	0	0	0	0	0	1	0	0	0	2	1	1	3	0	1	4	0	0	2	0
ENSMUSG00000103503	0	0	0	0	0	0	0	0	0	0	0	0	0	0	0	0	0	0	0	0	0	0	0	0	0	0
ENSMUSG00000089204	0	0	0	0	0	0	0	0	1	0	0	0	0	0	0	0	0	0	0	0	0	0	0	0	1	0
ENSMUSG00000097935	0	1	0	0	2	1	1	1	0	2	0	2	0	0	2	1	1	0	1	1	0	0	3	0	0	1
ENSMUSG00000103522	0	3	0	2	3	1	0	2	3	2	0	2	1	0	0	1	0	1	0	0	0	1	2	0	0	1
ENSMUSG00000104312	0	0	0	0	0	0	0	0	0	0	0	0	0	1	0	0	0	0	0	0	0	0	0	0	0	0
ENSMUSG00000103693	4	2	6	6	8	3	2	3	2	1	6	4	0	1	3	1	5	5	6	3	5	15	12	6	3	1
ENSMUSG00000104026	1	2	1	1	2	5	0	2	1	0	7	3	4	3	0	1	1	1	0	1	0	2	0	3	4	1
ENSMUSG00000039224	0	0	0	0	0	0	0	0	0	0	0	0	2	0	0	0	1	0	0	0	0	0	0	1	0	0
ENSMUSG00000118401	32	44	20	9	40	33	23	29	21	27	17	14	14	36	27	31	15	12	23	18	14	10	19	23	22	16
ENSMUSG00000104424	0	0	0	0	0	0	0	0	0	0	0	0	0	0	0	0	0	0	0	0	0	0	0	0	0	0
ENSMUSG00000104020	1	0	0	1	1	2	0	0	2	0	0	0	0	0	0	0	0	0	1	0	1	0	0	0	1	1
ENSMUSG00000103391	1	2	0	0	2	0	0	1	1	1	0	0	0	2	2	0	0	2	2	2	1	1	0	2	0	2
ENSMUSG00000103432	3	5	2	3	6	1	1	1	3	2	2	5	1	1	4	0	0	1	3	3	3	3	5	3	2	0
ENSMUSG00000077759	0	0	0	0	0	0	0	0	0	0	0	1	0	0	0	0	0	0	1	0	0	0	0	0	0	0
ENSMUSG00000102172	1	0	0	0	0	1	1	0	1	0	1	4	0	0	0	0	0	1	1	0	0	1	0	0	2	0
ENSMUSG00000103200	1	0	1	0	3	2	1	1	2	1	2	0	3	0	1	1	2	1	0	2	0	2	2	0	4	2
ENSMUSG00000103632	2	1	5	1	2	0	5	6	0	1	0	1	1	2	2	1	2	5	4	0	2	3	5	4	3	0
ENSMUSG00000104053	0	1	0	1	1	1	0	0	2	3	1	0	2	0	0	0	1	2	0	0	0	1	0	0	2	0
ENSMUSG00000102852	0	0	1	0	0	0	0	4	0	0	0	0	0	0	0	0	0	1	1	0	0	0	0	1	1	0
ENSMUSG00000103631	0	0	0	0	0	0	0	0	0	0	0	0	0	0	0	0	0	0	0	0	0	0	0	0	0	0
ENSMUSG00000077648	0	0	0	0	0	0	0	0	0	0	0	0	0	0	0	0	0	0	0	0	0	0	0	0	0	0
ENSMUSG00000057499	0	0	0	0	0	0	0	0	0	0	0	0	0	0	0	0	0	0	0	0	0	0	0	0	0	0
ENSMUSG00000026259	181	142	128	128	260	176	203	198	140	153	132	111	113	177	160	150	107	175	153	162	151	70	184	147	211	150
ENSMUSG00000026035	81	65	67	47	103	105	74	115	82	94	58	70	72	79	92	79	62	71	99	75	84	75	113	71	94	78
ENSMUSG00000026611	4	0	4	4	3	2	1	2	2	4	3	2	4	3	4	0	4	1	4	4	4	0	3	5	2	4
ENSMUSG00000089831	0	0	0	0	0	0	0	0	0	0	0	0	0	0	0	0	0	0	0	0	0	0	0	0	0	0
ENSMUSG00000106839	0	0	0	0	0	0	0	0	0	0	0	0	0	0	0	0	0	0	0	1	0	0	0	0	0	0
ENSMUSG00000107163	0	0	0	0	0	0	0	0	0	0	1	0	0	0	1	0	0	0	0	0	0	0	1	0	0	0
ENSMUSG00000079434	0	2	1	0	7	0	3	1	0	6	0	4	4	5	5	3	2	1	3	5	6	1	2	2	6	7
ENSMUSG00000089947	0	0	0	0	0	0	0	0	0	0	0	0	0	0	0	0	0	1	0	0	0	0	0	0	0	0
ENSMUSG00000091123	0	0	0	0	0	0	0	0	0	0	0	0	0	0	0	0	0	0	0	0	0	0	0	0	0	0
ENSMUSG00000090994	0	0	0	0	0	0	0	0	1	0	0	0	1	1	0	1	0	0	0	1	2	0	0	0	1	1
ENSMUSG00000089730	0	0	1	0	0	3	0	0	1	0	0	0	0	0	0	0	0	0	0	0	0	0	0	0	0	0
ENSMUSG00000073725	1557	1597	1470	1158	1962	1556	1913	1845	1300	1703	1331	1285	1160	1850	1646	1647	1104	1361	1491	1392	1233	858	1536	1232	1600	1192
ENSMUSG00000040423	461	496	425	361	640	562	503	502	480	556	402	408	343	559	592	487	344	447	535	492	432	350	503	402	550	438
ENSMUSG00000103343	0	7	3	1	5	0	2	1	0	0	2	2	2	1	2	2	0	3	2	4	1	2	5	5	2	3
ENSMUSG00000103846	0	0	0	0	2	1	1	2	0	0	2	0	0	0	1	1	0	4	0	1	0	0	3	0	4	0
ENSMUSG00000103739	2	4	5	0	1	0	2	6	5	5	0	3	3	1	4	3	1	10	11	6	0	3	6	5	2	5
ENSMUSG00000100808	0	0	0	0	0	0	0	0	0	0	0	0	0	0	0	0	0	0	0	0	0	0	0	0	0	0
ENSMUSG00000100483	0	0	0	0	0	0	0	0	0	0	0	0	0	0	0	0	0	0	0	0	0	0	0	0	0	0
ENSMUSG00000100450	0	0	0	0	0	0	0	0	0	0	0	0	0	0	0	0	0	0	0	0	0	0	0	0	0	0
ENSMUSG00000099392	0	1	0	0	1	0	0	1	0	0	0	0	0	0	0	0	0	0	0	1	0	0	0	0	0	0
ENSMUSG00000026036	347	296	304	231	414	370	330	381	299	333	265	331	258	320	321	320	196	302	337	352	376	232	371	266	407	302
ENSMUSG00000026715	3	6	0	8	5	7	3	3	2	2	1	5	4	4	8	4	2	9	2	3	5	1	9	2	11	2
ENSMUSG00000103222	1	0	1	0	1	0	1	0	0	0	0	1	0	1	0	0	0	1	0	0	0	0	0	1	0	0
ENSMUSG00000103680	0	2	1	0	1	1	0	1	0	0	0	0	0	1	0	1	0	1	0	2	1	3	0	2	2	1
ENSMUSG00000043467	629	832	775	539	775	707	761	755	576	809	591	621	588	559	556	648	284	690	686	694	689	519	711	438	723	550
ENSMUSG00000104016	0	7	3	5	6	7	4	6	3	1	4	1	3	2	3	2	0	7	6	2	3	3	4	4	4	2
ENSMUSG00000026037	341	394	249	191	426	342	297	396	279	370	276	336	263	298	308	283	178	314	357	326	312	253	353	265	352	274
ENSMUSG00000119442	7	2	1	1	1	4	4	0	0	3	1	0	5	1	1	3	0	5	3	2	1	6	5	4	6	3
ENSMUSG00000039210	453	419	387	255	511	411	455	496	378	492	372	434	361	419	430	403	326	424	404	375	453	297	471	338	510	366
ENSMUSG00000104394	34	31	27	25	37	40	33	34	33	31	27	29	21	30	37	30	12	30	33	30	43	24	35	29	60	29
ENSMUSG00000085054	12	11	5	5	15	12	26	6	8	14	5	13	6	8	11	6	6	6	18	11	26	7	10	12	9	13
ENSMUSG00000104245	33	41	19	22	43	22	28	43	17	23	29	27	37	23	30	25	21	47	28	32	28	37	32	34	45	48
ENSMUSG00000103923	25	35	27	34	31	18	15	20	10	9	5	10	8	7	7	10	10	16	26	15	14	4	13	6	11	21
ENSMUSG00000026427	432	428	359	248	487	476	490	417	296	358	279	424	344	300	409	293	220	363	422	440	396	279	426	320	472	390
ENSMUSG00000026610	1462	1602	1570	1201	1906	1587	1721	1624	1433	1803	1336	1204	1003	1933	1509	1708	1059	1140	1364	1276	1078	740	1283	1032	1383	1003
ENSMUSG00000103961	4	5	5	1	10	3	4	2	3	9	1	6	5	7	9	3	4	3	6	4	8	7	1	4	1	8
ENSMUSG00000103401	0	0	0	0	0	0	0	0	0	0	0	0	0	0	0	0	0	1	1	0	0	0	2	0	0	0
ENSMUSG00000118492	2	0	1	0	0	0	0	0	0	0	0	0	0	0	0	0	0	0	0	0	0	0	0	0	0	0
ENSMUSG00000103577	5	9	1	1	8	0	6	3	3	3	5	5	1	1	0	0	0	8	3	5	2	7	3	2	2	3
ENSMUSG00000103732	2	9	3	4	6	5	1	2	2	3	6	3	1	3	1	0	0	2	6	3	3	5	3	1	4	5
ENSMUSG00000104482	0	0	0	0	0	0	0	0	0	0	0	0	0	0	0	0	0	0	0	0	0	0	0	0	0	0
ENSMUSG00000038174	1533	1790	1349	950	1820	1682	1424	1642	1006	1430	1086	1089	971	1519	1352	1215	812	1130	1323	1213	1097	878	1405	1064	1444	1031
ENSMUSG00000033569	596	529	607	419	815	672	756	694	563	771	569	528	471	728	744	750	501	550	597	545	545	421	649	446	679	511
ENSMUSG00000026032	655	555	440	369	746	588	616	694	440	545	388	642	455	577	656	380	347	525	580	540	509	412	587	399	576	413
ENSMUSG00000100202	0	0	0	0	0	0	0	0	0	0	0	0	0	0	0	0	0	0	0	0	0	0	0	0	0	0
ENSMUSG00000099490	0	0	0	0	0	0	0	0	0	0	0	0	0	0	0	0	0	0	0	0	0	0	0	0	0	0
ENSMUSG00000026430	175	184	194	120	237	215	295	203	178	175	170	148	115	184	192	171	142	150	175	184	147	112	172	129	208	155
ENSMUSG00000059647	7	14	12	6	11	10	12	10	8	14	6	9	4	9	8	10	4	4	5	10	9	2	7	7	9	14
ENSMUSG00000080849	0	0	0	0	0	0	2	0	0	0	0	1	0	0	0	0	0	0	0	1	0	0	0	0	0	1
ENSMUSG00000104257	0	4	0	1	2	1	1	3	0	2	0	1	2	0	1	0	1	1	1	0	0	3	2	3	1	1
ENSMUSG00000101729	1	1	0	0	0	0	1	0	0	0	1	1	1	0	1	0	0	0	0	0	0	0	0	0	1	0
ENSMUSG00000119153	0	0	1	1	0	0	0	0	0	0	0	0	0	0	0	0	0	0	0	0	0	0	0	2	0	0
ENSMUSG00000102296	1	3	0	0	0	1	0	1	0	0	0	1	0	1	1	0	0	1	1	0	0	2	3	1	1	0
ENSMUSG00000103209	3	5	0	1	0	7	2	2	1	3	0	5	1	0	2	1	1	2	6	2	3	7	6	3	4	4
ENSMUSG00000104027	3	3	0	3	5	3	1	4	3	6	3	1	3	0	5	0	2	6	3	2	5	3	6	4	6	4
ENSMUSG00000102407	1	1	1	1	0	2	3	2	0	0	1	1	2	1	4	1	0	0	0	0	1	1	5	1	4	2
ENSMUSG00000103214	6	9	5	1	7	6	5	7	1	1	2	7	3	1	5	2	0	2	4	8	3	4	11	6	6	7
ENSMUSG00000104100	2	13	6	3	7	10	0	6	1	5	3	6	2	1	7	1	0	2	5	7	7	6	7	11	14	4
ENSMUSG00000084740	0	1	0	0	1	0	0	1	0	0	0	0	0	0	0	0	0	0	0	0	0	1	0	0	0	0
ENSMUSG00000103889	0	6	0	3	6	7	4	5	0	3	5	4	2	3	5	0	0	5	6	5	3	9	2	8	6	6
ENSMUSG00000101301	3	6	1	0	5	3	3	2	1	0	0	2	0	0	0	0	0	3	4	0	5	2	0	5	1	7
ENSMUSG00000104221	2	5	0	1	1	1	0	6	0	1	0	2	2	1	2	2	0	1	7	4	0	2	6	3	3	5
ENSMUSG00000102250	1	5	5	2	2	4	3	1	0	1	1	2	1	1	4	2	1	3	2	4	3	3	3	5	1	3
ENSMUSG00000102317	9	9	5	4	12	5	5	9	2	2	1	7	11	2	6	1	0	12	3	9	9	9	8	4	19	5
ENSMUSG00000103563	2	12	6	0	7	7	1	6	3	4	2	2	4	0	4	1	2	1	9	2	5	2	8	4	2	6
ENSMUSG00000102465	13	16	5	9	21	18	20	13	2	4	7	5	9	1	4	1	3	18	26	12	17	11	15	9	28	24
ENSMUSG00000102659	6	1	3	2	14	10	3	8	2	5	1	10	4	1	4	1	1	7	6	6	10	7	18	6	12	11
ENSMUSG00000103924	7	5	3	4	11	4	4	12	0	2	3	2	4	0	6	0	1	3	13	9	6	9	2	2	7	7
ENSMUSG00000104132	2	12	5	5	9	20	7	9	2	7	4	8	11	0	7	4	3	1	8	5	13	9	10	4	10	12
ENSMUSG00000102747	19	34	12	13	31	22	22	15	7	7	12	14	12	5	9	6	9	11	25	20	15	21	35	22	35	22
ENSMUSG00000102386	7	24	6	11	37	25	10	18	3	2	5	8	7	4	9	5	4	16	29	15	12	19	20	34	25	32
ENSMUSG00000103004	1	4	2	1	3	2	0	1	2	0	1	1	1	1	0	0	1	3	0	0	3	0	2	1	1	1
ENSMUSG00000104516	13	11	11	5	16	25	25	8	9	10	8	32	15	13	12	15	11	14	23	23	21	9	27	11	25	17
ENSMUSG00000101618	0	0	0	0	0	0	0	0	0	0	0	0	0	0	0	0	0	0	0	0	0	0	0	0	0	0
ENSMUSG00000099458	0	0	0	0	0	0	0	0	0	0	0	0	0	0	0	0	0	0	0	0	0	0	0	0	0	0
ENSMUSG00000088111	0	0	0	0	0	0	0	0	0	0	0	0	0	0	0	0	0	0	0	0	0	0	0	0	0	0
ENSMUSG00000073722	0	0	0	0	0	0	0	0	0	0	0	0	0	0	0	0	0	0	0	0	0	0	0	0	0	0
ENSMUSG00000119695	0	0	0	0	0	0	0	0	0	0	0	0	0	0	0	0	0	0	0	0	0	0	0	0	0	0
ENSMUSG00000100310	0	0	0	0	0	0	0	0	0	0	0	0	0	0	0	0	0	0	0	0	0	0	0	0	0	0
ENSMUSG00000101033	0	0	0	0	0	0	0	0	0	0	0	0	0	0	0	0	0	0	0	0	0	0	0	0	0	0
ENSMUSG00000101372	0	0	0	0	0	0	0	0	0	0	0	0	1	0	0	0	0	0	0	0	0	0	0	0	0	0
ENSMUSG00000103241	0	0	0	0	0	0	0	0	0	0	0	0	0	0	0	0	0	0	0	0	0	0	0	0	0	0
ENSMUSG00000086240	6	4	4	2	12	6	8	11	10	8	4	5	10	8	10	6	16	7	10	8	4	7	7	9	5	8
ENSMUSG00000048411	0	0	0	0	0	0	0	0	0	0	0	0	0	0	0	0	0	0	0	0	0	0	0	0	0	0
ENSMUSG00000081557	0	0	0	0	1	0	0	0	0	0	0	0	0	0	0	0	0	0	0	1	0	0	0	0	0	0
ENSMUSG00000058590	0	0	0	0	0	0	0	0	0	0	0	0	0	0	0	0	0	0	0	0	0	0	0	0	0	0
ENSMUSG00000101235	0	0	0	0	0	0	0	0	0	0	0	0	0	0	0	0	0	0	0	0	0	0	0	0	0	0
ENSMUSG00002075209	0	0	0	0	0	0	0	0	0	0	0	0	0	0	0	0	0	0	0	0	0	0	0	0	0	0
ENSMUSG00000026609	2415	3035	2154	1542	1633	2018	1715	1960	2534	3568	2727	2278	1901	1856	1707	1782	1154	2723	2055	2349	2542	1889	2109	1084	2037	1613
ENSMUSG00002076857	0	0	0	0	0	0	0	0	0	0	0	0	0	0	0	0	0	0	0	0	0	0	0	0	0	0
ENSMUSG00002074912	0	0	0	0	0	0	0	0	0	0	0	0	0	0	0	0	0	0	0	0	0	0	0	0	0	0
ENSMUSG00000047528	1	0	1	0	0	1	1	0	0	0	0	0	0	0	0	0	1	1	3	0	0	0	1	1	0	0
ENSMUSG00000099257	0	0	0	0	0	0	0	0	0	0	0	0	0	0	0	0	0	0	0	0	0	0	0	0	0	0
ENSMUSG00000099492	4	2	0	5	5	1	2	3	3	1	1	4	5	2	2	3	0	2	4	1	4	0	2	0	6	2
ENSMUSG00000118548	0	0	0	0	0	0	0	0	0	0	0	0	0	0	0	0	0	0	0	0	0	0	0	0	0	0
ENSMUSG00000101046	0	0	0	0	0	0	0	0	0	0	0	0	0	0	0	0	0	0	0	0	0	0	0	0	0	0
ENSMUSG00000101726	0	0	0	0	0	0	0	0	0	0	0	0	0	0	0	0	0	0	0	0	0	0	0	0	0	0
ENSMUSG00002075317	0	0	0	0	0	0	0	0	0	0	0	0	0	0	0	0	0	0	0	0	0	0	0	0	0	0
ENSMUSG00002075289	0	0	0	0	0	0	0	0	0	0	0	0	0	0	0	0	0	0	0	0	0	0	0	0	0	0
ENSMUSG00000077235	0	1	0	1	1	0	1	0	0	0	0	0	0	0	0	0	2	0	0	0	0	1	1	0	0	0
ENSMUSG00000084550	0	0	0	1	0	0	0	0	0	0	0	0	1	0	0	0	0	0	0	0	0	0	0	0	0	0
ENSMUSG00000042349	7	5	7	4	14	12	13	6	14	6	3	7	4	12	27	7	3	13	11	17	13	3	11	20	11	18
ENSMUSG00000102027	1	0	0	0	0	2	3	0	0	0	0	0	1	0	1	0	0	0	0	1	0	0	0	0	1	0
ENSMUSG00000102055	1	0	0	0	1	1	0	1	0	1	0	0	2	0	1	0	2	0	0	0	1	1	0	0	0	1
ENSMUSG00000026031	557	612	552	397	794	637	754	648	387	451	402	443	431	526	583	438	294	524	577	549	500	355	596	581	720	499
ENSMUSG00000100236	0	0	0	0	0	0	0	0	0	0	0	0	0	0	1	0	0	0	0	0	0	0	0	0	0	0
ENSMUSG00000026608	1171	1154	1112	778	1394	1103	1321	1212	969	1207	969	1076	944	1036	1155	986	726	928	1059	1010	943	640	986	816	1125	789
ENSMUSG00000026029	10	8	6	9	25	16	29	28	14	13	10	13	14	25	29	11	16	18	13	18	10	7	21	19	21	29
ENSMUSG00000102719	0	0	0	0	0	0	0	0	0	0	0	0	0	0	1	0	0	2	1	0	0	0	0	0	1	0
ENSMUSG00000103370	0	0	0	0	0	0	0	0	0	0	0	0	0	0	0	0	0	0	0	0	0	0	0	0	0	0
ENSMUSG00000104464	0	0	0	0	0	0	0	0	0	0	0	0	0	1	0	0	0	0	0	0	0	1	0	0	0	0
ENSMUSG00000099719	16	13	22	15	18	15	23	13	4	11	10	16	5	8	8	11	5	17	13	16	18	11	11	8	23	7
ENSMUSG00000064440	0	0	0	0	0	0	0	0	0	0	0	0	0	0	0	0	0	0	0	0	0	0	0	0	0	0
ENSMUSG00000080463	0	0	0	0	0	0	0	0	0	0	0	0	0	0	0	0	0	0	0	0	0	0	0	0	0	0
ENSMUSG00000064816	0	0	0	0	0	0	0	0	0	0	0	0	0	0	0	0	0	0	0	0	0	0	0	0	0	0
ENSMUSG00000084667	0	0	0	0	0	0	0	0	0	0	0	0	0	0	0	0	0	0	0	0	0	0	0	0	0	0
ENSMUSG00000077220	0	0	0	0	0	0	0	0	0	0	0	0	0	0	0	0	0	0	0	0	0	0	0	0	0	0
ENSMUSG00000065160	0	0	0	0	0	0	0	0	0	0	0	0	0	0	0	0	0	0	0	0	0	0	0	0	0	0
ENSMUSG00000065735	0	0	0	0	0	0	0	0	0	0	0	0	0	0	0	0	0	0	0	0	0	0	0	0	0	0
ENSMUSG00002075950	0	0	0	0	0	0	0	0	0	0	0	0	0	0	0	0	0	0	0	0	0	0	0	0	0	0
ENSMUSG00000064968	0	0	0	0	0	0	0	0	0	0	0	0	0	0	0	0	0	0	0	0	0	0	0	0	0	0
ENSMUSG00000065228	0	0	0	0	0	0	0	0	0	0	0	0	0	0	0	0	0	0	0	0	0	0	0	0	0	0
ENSMUSG00000101093	0	0	0	0	0	0	0	0	0	0	0	0	0	0	0	0	0	0	0	0	0	0	0	0	0	0
ENSMUSG00000026028	3636	3753	3001	2740	3622	3404	3793	3548	2640	3225	2618	2439	2245	3290	3077	2972	2094	2888	2802	2600	2524	1816	3188	2154	3285	2400
ENSMUSG00000070960	2	5	9	2	8	8	8	8	7	10	7	8	0	11	4	10	1	4	4	3	6	1	5	5	5	3
ENSMUSG00000088620	0	0	0	0	0	0	0	0	0	0	0	0	0	0	0	0	0	0	0	0	0	0	0	0	0	0
ENSMUSG00000082159	0	0	0	0	0	0	0	0	0	0	0	0	0	0	0	0	0	0	0	0	0	0	0	0	0	0
ENSMUSG00000026425	519	525	468	345	609	593	696	574	548	652	511	442	450	615	537	552	362	501	546	514	520	377	538	429	630	452
ENSMUSG00000102733	1	1	0	0	1	0	0	0	0	0	0	0	0	2	0	0	0	0	0	0	0	2	1	0	1	0
ENSMUSG00000104060	1	6	2	2	0	2	1	0	0	0	0	0	1	0	0	1	0	2	0	1	1	2	1	2	0	0
ENSMUSG00000101778	2	1	1	0	0	2	0	1	0	1	1	1	1	1	0	3	0	0	1	1	1	0	0	1	4	0
ENSMUSG00000099959	0	0	0	0	0	0	0	0	0	0	0	0	0	0	0	0	0	0	0	2	0	0	0	0	0	0
ENSMUSG00002076189	0	0	0	0	0	1	0	0	0	0	0	0	0	0	0	0	0	0	0	1	1	0	0	0	0	1
ENSMUSG00000026058	125	119	142	111	225	159	174	177	145	139	131	126	83	214	189	180	159	101	130	141	95	83	128	137	171	110
ENSMUSG00000064688	1	0	0	0	0	0	0	0	0	0	0	0	0	0	0	0	0	0	0	0	0	0	0	0	0	0
ENSMUSG00000103482	2	3	2	1	10	5	1	4	0	0	0	0	2	0	3	0	0	7	5	3	0	1	6	4	4	2
ENSMUSG00000104498	0	0	0	0	0	0	0	0	0	0	0	0	0	0	0	0	0	0	0	0	0	0	0	1	0	1
ENSMUSG00000104313	0	1	0	0	2	0	0	0	0	0	0	0	1	0	0	0	0	1	0	0	0	1	0	0	0	2
ENSMUSG00000102865	3	6	3	4	7	6	6	9	2	1	0	5	1	4	0	3	0	4	6	5	2	9	6	3	8	15
ENSMUSG00000055184	16	13	8	3	8	13	3	3	6	14	10	20	14	11	9	10	5	15	13	14	16	11	14	8	10	10
ENSMUSG00000102321	1	3	2	0	13	3	12	3	1	2	1	2	2	3	2	0	1	0	8	4	4	5	5	3	7	11
ENSMUSG00000091318	2	5	4	2	8	14	6	8	2	2	2	3	4	1	6	5	4	7	7	9	2	7	14	6	6	5
ENSMUSG00000089489	0	0	0	0	0	0	0	0	0	0	0	0	0	0	0	0	0	0	0	0	0	0	0	0	0	0
ENSMUSG00000104433	0	0	2	2	5	0	2	0	0	0	1	1	0	0	1	2	2	1	1	2	1	1	3	0	1	0
ENSMUSG00002076392	0	0	0	0	0	0	0	0	0	0	0	0	0	0	0	0	0	0	0	0	0	0	0	0	0	0
ENSMUSG00000026432	0	0	0	0	0	0	0	0	0	0	0	0	0	0	0	0	0	0	0	0	0	0	0	0	0	0
ENSMUSG00000037624	46	45	35	47	77	73	84	64	41	73	50	47	42	70	55	81	57	53	59	54	44	39	72	50	71	41
ENSMUSG00000102926	0	0	0	0	0	0	0	0	0	0	0	0	0	0	0	0	0	0	0	0	0	0	0	0	0	0
ENSMUSG00000095841	0	0	0	0	1	0	0	0	2	0	1	1	0	0	0	0	0	0	0	0	0	0	0	0	0	0
ENSMUSG00000100497	0	0	0	0	0	0	0	0	0	0	0	0	0	0	0	0	0	0	0	0	0	0	0	0	0	0
ENSMUSG00000102917	4	1	1	3	1	1	0	3	0	4	0	1	1	4	3	0	2	0	2	3	0	1	2	1	0	0
ENSMUSG00000103669	0	0	0	0	0	0	0	0	0	0	0	0	0	0	0	0	0	0	1	0	2	0	0	0	0	0
ENSMUSG00000102824	80	54	31	45	75	63	75	88	55	54	38	81	62	66	89	41	55	34	74	79	55	54	67	44	46	52
ENSMUSG00000100481	3	1	3	0	2	3	7	5	1	2	0	1	1	4	0	3	0	3	3	2	3	2	0	0	3	0
ENSMUSG00000100590	0	0	0	0	0	0	0	0	0	0	0	0	0	0	0	0	0	0	0	0	0	0	0	0	0	0
ENSMUSG00000088750	0	0	0	0	0	0	0	0	0	0	0	0	0	0	0	0	0	0	0	0	0	0	0	0	0	0
ENSMUSG00000104230	0	0	0	0	0	0	0	0	0	0	0	0	0	0	0	0	0	0	0	0	0	0	0	0	0	0
ENSMUSG00000104507	0	0	0	0	0	0	1	0	0	0	1	1	1	1	0	2	0	0	0	1	0	0	0	0	0	0
ENSMUSG00002075718	0	0	0	0	0	0	0	0	0	0	0	0	0	0	0	0	0	0	0	0	0	0	0	0	0	0
ENSMUSG00000101754	0	0	0	0	0	0	0	0	0	0	0	0	0	0	0	0	0	0	0	0	0	0	0	0	0	0
ENSMUSG00000065223	0	0	0	0	0	0	0	0	0	0	0	0	0	0	0	0	0	0	0	0	0	0	0	0	0	0
ENSMUSG00000103087	0	0	0	0	0	0	0	0	0	0	0	0	0	0	0	0	0	0	0	0	0	0	0	0	0	0
ENSMUSG00000100318	0	0	0	0	0	0	0	0	0	0	0	0	0	0	0	0	0	0	0	0	0	0	0	0	0	0
ENSMUSG00000101612	4	1	0	1	1	0	1	1	0	0	0	1	0	0	0	0	0	1	0	1	0	0	2	0	1	0
ENSMUSG00000065260	0	0	0	0	0	0	0	0	0	0	0	0	0	0	0	0	0	0	0	0	0	0	0	0	0	0
ENSMUSG00000026709	176	178	137	108	228	204	229	207	160	219	164	159	169	194	187	184	91	225	223	224	217	135	217	151	211	190
ENSMUSG00000102864	0	0	0	0	0	0	0	0	0	0	0	0	0	0	0	0	0	0	0	0	0	0	0	0	0	0
ENSMUSG00000026134	103	130	79	66	125	133	141	122	119	173	99	127	88	119	139	109	85	85	112	110	105	77	95	76	123	79
ENSMUSG00000101682	0	0	0	0	0	1	0	0	0	0	0	0	0	0	1	0	0	0	0	0	0	0	0	0	0	0
ENSMUSG00000102714	1	0	0	0	0	2	0	0	0	1	3	0	1	2	2	0	0	0	1	1	0	1	2	0	1	0
ENSMUSG00000102093	0	0	0	0	0	0	0	0	0	0	0	0	0	0	0	0	0	0	1	0	0	0	0	0	0	0
ENSMUSG00000102198	1	4	1	0	0	0	0	3	0	0	0	0	1	3	1	1	0	2	3	0	0	2	1	5	1	0
ENSMUSG00000004552	0	0	0	1	1	0	4	2	2	0	0	1	0	1	1	0	0	0	0	0	0	0	0	0	0	0
ENSMUSG00000026605	6	2	3	2	4	10	11	9	10	17	3	6	11	5	17	9	1	12	9	13	3	9	3	9	8	7
ENSMUSG00000103374	0	0	0	0	0	0	0	0	0	0	0	0	0	0	0	0	0	0	0	0	0	0	0	0	0	0
ENSMUSG00000026027	217	206	233	135	295	235	325	247	195	219	181	234	239	184	203	143	125	223	285	243	230	233	255	198	313	219
ENSMUSG00000052688	13	13	13	9	37	23	30	30	16	20	21	24	11	33	37	11	15	24	23	21	21	17	31	27	32	16
ENSMUSG00000004768	251	240	207	168	415	317	278	308	234	301	235	254	247	230	288	234	164	280	266	295	294	207	328	231	314	250
ENSMUSG00000042215	93	65	67	52	116	79	95	88	71	102	47	66	43	88	111	70	51	51	88	62	67	49	74	62	70	60
ENSMUSG00000103072	0	0	0	1	0	1	0	0	1	0	0	0	0	0	2	0	0	0	0	0	2	1	1	0	1	0
ENSMUSG00000026708	45	37	26	20	66	30	35	42	39	42	40	41	47	45	47	44	26	49	49	44	47	42	54	32	52	40
ENSMUSG00000072295	41	75	39	32	47	37	51	31	41	64	35	49	38	36	28	36	17	48	48	30	48	43	36	27	40	23
ENSMUSG00000047383	0	0	0	0	0	0	0	0	0	0	0	0	0	0	0	0	0	0	0	0	0	0	0	0	0	0
ENSMUSG00000099752	0	0	2	0	0	1	1	0	0	0	1	0	0	0	0	0	0	0	2	0	1	0	0	0	0	0
ENSMUSG00000077616	0	0	0	0	0	0	0	0	0	0	0	0	0	0	0	1	0	1	0	0	0	0	1	0	0	0
ENSMUSG00000026604	97	84	72	62	120	132	157	131	119	89	74	66	49	138	165	79	53	78	94	118	67	51	76	135	156	136
ENSMUSG00000042268	0	0	0	1	0	0	0	0	0	0	0	0	0	0	1	0	2	0	1	1	0	0	2	1	0	0
ENSMUSG00000102248	0	0	0	0	0	0	0	0	0	0	0	0	0	0	0	0	0	1	0	0	0	0	0	0	0	0
ENSMUSG00000097925	2	0	0	0	0	0	0	0	1	0	0	0	0	0	2	0	0	0	0	0	0	0	1	0	0	0
ENSMUSG00000104435	47	51	50	37	64	60	100	71	28	23	18	62	68	36	65	32	21	59	66	67	52	54	70	51	89	84
ENSMUSG00000042197	651	765	649	485	869	792	747	774	606	747	579	621	573	714	736	630	435	668	720	617	614	527	737	566	829	607
ENSMUSG00000026705	265	368	343	203	438	353	400	357	287	388	291	392	313	383	360	380	217	391	377	332	380	263	380	302	404	334
ENSMUSG00000081402	4	7	6	8	6	8	2	2	4	7	7	9	5	10	8	6	2	13	1	5	4	6	6	5	5	4
ENSMUSG00000026603	273	239	254	167	359	305	403	293	257	248	229	294	209	294	286	258	194	214	227	250	234	146	253	246	283	219
ENSMUSG00000103467	2	3	1	0	0	3	1	0	0	4	4	0	1	2	4	0	4	4	6	4	3	3	3	0	2	2
ENSMUSG00000042251	15	12	13	11	9	15	15	18	35	26	22	30	6	33	34	12	12	12	18	18	18	13	18	31	38	35
ENSMUSG00000044835	87	106	107	93	155	158	171	124	116	167	135	105	103	189	188	144	109	94	140	113	103	55	145	97	164	107
ENSMUSG00000049160	1	1	0	3	3	3	6	1	0	2	1	2	1	1	2	0	1	1	2	1	0	0	2	0	3	4
ENSMUSG00000013275	732	637	714	476	874	843	1183	857	934	908	862	674	592	1137	1033	954	536	774	767	761	758	523	689	655	900	682
ENSMUSG00000026288	31	42	39	33	45	44	42	44	26	43	34	41	26	40	46	37	20	39	42	51	28	20	38	29	50	31
ENSMUSG00000042182	706	664	552	489	1031	823	901	799	621	789	667	563	577	927	803	734	558	523	645	631	546	433	757	571	703	542
ENSMUSG00000104416	1	6	5	0	9	2	3	5	0	1	0	6	3	2	1	2	1	1	4	0	2	1	4	0	5	1
ENSMUSG00000010175	1941	1954	2156	1535	2623	2552	2853	2343	1954	2335	1874	1489	1426	2853	2497	2784	1469	1900	2145	2124	1604	1212	2313	2234	2810	2096
ENSMUSG00000099404	14	23	12	8	24	17	19	14	10	16	11	9	27	23	12	11	20	24	25	19	25	15	30	25	35	19
ENSMUSG00000103644	1	1	1	0	0	0	0	1	0	0	0	2	0	1	2	0	0	0	0	0	0	0	1	1	0	4
ENSMUSG00000103510	39	39	40	29	43	56	45	48	37	34	24	42	37	27	36	36	10	55	47	43	27	29	52	30	63	40
ENSMUSG00000093064	0	0	0	0	0	0	0	0	0	0	0	0	1	0	0	1	0	0	0	0	0	0	0	0	0	0
ENSMUSG00002075368	0	0	0	0	0	0	0	0	0	0	0	0	0	0	0	0	0	0	0	0	0	0	0	0	0	0
ENSMUSG00000103963	0	1	0	0	0	0	0	0	0	0	0	0	0	0	1	0	0	0	0	0	0	0	0	0	0	0
ENSMUSG00000026433	27	31	32	27	31	36	56	37	26	31	17	15	16	31	46	21	20	24	42	32	23	22	37	36	50	39
ENSMUSG00000100026	0	0	0	1	0	0	0	0	0	0	0	0	0	0	0	0	0	0	0	0	0	0	0	0	0	0
ENSMUSG00000026434	1095	1097	1107	791	1597	1336	1236	1162	1045	1274	965	953	872	1415	1533	1315	942	1105	1286	1180	1037	876	1361	1054	1427	1010
ENSMUSG00000103569	3	5	5	5	4	2	5	6	1	9	8	6	2	5	5	6	3	5	2	6	4	6	6	2	5	8
ENSMUSG00000103975	0	0	0	0	0	0	0	0	0	0	0	0	0	0	0	0	0	0	0	0	0	0	0	0	0	0
ENSMUSG00000026701	1186	1192	986	742	2045	1673	1749	1874	1436	1457	1118	1292	1064	2067	2158	1508	1218	1156	1290	1177	1040	707	1400	1363	1720	1293
ENSMUSG00000104163	0	0	0	0	0	0	0	0	0	0	0	0	0	0	0	0	0	0	0	0	0	1	0	0	0	0
ENSMUSG00000038079	1046	1074	832	701	1083	843	945	1051	649	874	658	806	827	734	716	576	510	843	884	791	799	534	829	594	732	596
ENSMUSG00000026700	0	0	0	0	0	0	0	1	0	0	0	0	0	0	0	0	0	0	0	0	1	0	0	0	0	0
ENSMUSG00000089872	535	565	520	335	727	561	665	605	524	649	482	513	416	552	582	527	384	464	524	466	441	295	557	379	545	412
ENSMUSG00000066755	1	0	0	0	0	0	0	0	0	0	1	0	0	0	0	0	0	0	1	0	0	2	0	0	0	0
ENSMUSG00002076072	0	0	0	0	0	0	0	0	0	0	0	0	0	0	0	0	0	0	0	0	0	0	0	0	0	0
ENSMUSG00000102860	0	0	0	0	0	0	0	0	0	0	0	0	0	0	0	0	0	0	0	0	0	0	0	0	0	0
ENSMUSG00000040323	52	57	28	25	43	35	65	50	54	35	26	45	52	49	56	31	26	45	52	46	47	31	53	54	62	44
ENSMUSG00000102399	0	0	0	0	0	0	0	0	0	0	0	0	0	0	0	0	0	0	0	0	0	0	0	0	0	0
ENSMUSG00000000817	0	1	2	0	1	1	0	1	0	2	0	2	2	3	0	3	0	0	2	2	2	1	3	0	2	1
ENSMUSG00000103625	1	2	0	1	4	1	1	2	0	0	0	1	0	0	0	2	0	0	1	0	1	1	0	1	0	1
ENSMUSG00000026634	1001	907	918	615	1196	1014	1039	1087	758	1013	706	988	878	944	1063	911	636	888	1030	950	941	726	1031	858	1139	862
ENSMUSG00000040297	1030	1210	1059	782	1486	1188	1484	1444	1003	1349	955	999	845	1482	1615	1174	821	827	992	1015	830	710	1189	1189	1257	951
ENSMUSG00000102254	2	5	2	0	11	6	2	6	3	1	0	1	3	0	1	1	2	7	6	4	1	7	6	5	12	5
ENSMUSG00000103158	0	0	0	0	2	0	1	0	1	0	0	0	1	1	0	0	0	0	1	1	0	0	4	0	0	0
ENSMUSG00000037568	51	52	36	37	79	56	84	89	51	63	68	50	43	84	74	97	56	49	79	82	71	50	60	63	83	63
ENSMUSG00000104487	0	0	1	0	0	0	0	0	0	0	0	0	0	0	0	0	0	0	1	3	0	0	0	0	0	0
ENSMUSG00000103723	0	3	0	3	1	2	3	0	1	0	1	3	1	3	1	1	1	0	0	0	0	2	1	0	0	0
ENSMUSG00000103964	2	2	1	1	2	0	3	0	0	0	2	2	0	2	1	0	3	0	1	1	1	1	0	0	0	1
ENSMUSG00000086277	1	1	0	0	0	0	0	2	1	0	0	1	1	1	1	2	4	1	4	4	0	0	2	1	0	0
ENSMUSG00000026698	379	313	228	190	346	346	347	335	309	307	288	376	294	243	321	212	186	338	371	354	340	231	359	254	386	299
ENSMUSG00000103393	1	1	0	0	1	1	1	1	0	1	0	0	2	0	0	0	0	1	0	3	2	0	0	1	0	0
ENSMUSG00000066595	257	262	214	195	344	297	282	296	194	215	161	219	178	296	245	243	150	299	323	254	327	250	324	238	353	278
ENSMUSG00000097845	12	9	7	10	13	16	17	17	8	10	11	4	17	11	7	6	4	15	13	12	7	9	8	19	21	25
ENSMUSG00000057072	17	10	7	5	15	23	15	20	4	5	8	12	9	6	17	13	4	15	15	16	15	9	17	15	36	9
ENSMUSG00000026289	1319	1382	976	790	1437	1275	1411	1167	880	969	804	1118	878	994	934	937	589	1045	931	975	1109	755	1079	856	1298	907
ENSMUSG00000079550	6973	7828	6475	5245	7773	6393	7635	6730	5640	6828	5601	7268	6104	5516	6148	5484	3647	7273	6600	6633	6132	4410	6138	4482	6730	5040
ENSMUSG00000087968	14	6	5	7	8	5	6	4	6	7	2	3	5	3	4	1	1	9	7	4	2	2	3	4	13	2
ENSMUSG00000089281	15	11	5	6	5	7	6	4	3	2	6	5	1	4	1	3	2	5	2	5	8	2	6	1	2	3
ENSMUSG00000101586	20	32	17	8	18	21	23	18	10	13	11	32	9	11	16	8	12	28	32	22	18	16	16	9	33	18
ENSMUSG00000099563	12	14	11	16	14	25	14	15	16	27	13	11	7	9	18	11	4	17	21	14	15	11	9	6	14	11
ENSMUSG00000026632	274	295	217	143	350	298	366	313	115	167	149	295	237	195	233	161	95	296	310	321	319	269	340	256	403	279
ENSMUSG00000040265	2319	2611	2719	2114	3224	2799	3087	2689	2625	3349	2520	1869	1899	3308	2861	3074	2006	2211	2478	2289	2001	1560	2524	1801	2735	1988
ENSMUSG00000062510	14	28	17	16	32	21	12	13	16	42	25	30	28	34	29	22	9	26	33	33	25	23	34	14	32	22
ENSMUSG00000090260	23	27	18	10	20	20	8	29	18	17	23	18	5	11	14	18	9	16	17	17	10	20	18	10	12	12
ENSMUSG00000102994	0	0	0	1	0	0	0	1	0	0	1	1	0	0	2	0	1	1	0	0	0	0	0	0	1	0
ENSMUSG00000103576	1	0	0	5	1	3	0	1	1	0	0	1	2	0	0	0	0	1	0	1	1	1	2	0	1	2
ENSMUSG00000078190	20	40	19	25	59	37	21	18	9	8	10	20	10	18	31	18	10	35	29	31	19	45	32	34	42	43
ENSMUSG00000070126	0	0	0	0	0	0	0	0	0	0	0	0	0	0	0	0	0	0	0	0	0	0	0	0	0	0
ENSMUSG00000065516	0	0	0	0	0	0	0	0	0	0	0	0	0	0	0	0	0	0	0	0	0	0	0	0	0	0
ENSMUSG00000089933	1	1	0	0	5	3	1	2	0	0	0	0	1	0	0	0	0	0	0	0	1	0	0	0	1	0
ENSMUSG00000066752	0	0	0	0	0	0	0	0	0	0	0	0	0	0	0	0	0	0	0	0	0	0	0	0	0	0
ENSMUSG00000026630	1	2	1	0	2	0	3	2	1	0	0	0	0	1	1	0	0	0	2	0	0	1	3	1	1	0
ENSMUSG00000102777	0	0	0	0	0	0	0	0	0	0	0	0	0	0	0	0	0	0	0	0	0	0	0	0	0	0
ENSMUSG00000091017	0	1	0	1	0	0	0	0	0	1	0	2	0	2	0	0	0	0	0	0	0	0	0	0	0	0
ENSMUSG00000056055	67809	70612	49577	41298	56176	54323	41951	62959	40021	48085	38078	50754	41832	50967	46638	44520	31180	50728	49925	48550	45363	27900	52624	35675	45268	37051
ENSMUSG00000026628	55	71	104	79	76	52	81	57	79	88	66	91	69	351	79	135	51	57	74	72	74	59	48	19	48	27
ENSMUSG00002076612	0	0	0	0	0	0	0	0	0	0	0	0	0	0	0	0	0	0	0	0	0	0	0	0	0	0
ENSMUSG00000026024	1478	1503	1053	1063	1353	1247	1643	1403	1184	1400	1127	1049	902	1144	1198	1035	732	1103	1028	1013	1046	755	990	738	1167	860
ENSMUSG00000103685	11	7	4	1	7	12	1	8	1	6	6	7	4	3	3	3	4	28	15	14	10	13	12	7	13	22
ENSMUSG00000026694	154	163	138	73	197	190	195	168	160	169	164	171	174	167	170	172	123	191	162	188	217	137	188	184	201	167
ENSMUSG00000037499	226	208	163	135	297	255	282	347	206	185	146	226	187	269	306	191	178	188	241	223	196	173	257	243	267	239
ENSMUSG00000026627	141	148	110	86	197	180	180	181	146	140	98	142	130	154	180	87	71	144	153	136	132	130	150	130	184	138
ENSMUSG00000070738	2306	2371	2198	1784	3135	2573	3114	2484	1923	2217	1944	2354	2001	2561	2630	2481	1519	2331	2208	2272	2256	1567	2770	2068	3237	2378
ENSMUSG00000101942	6	7	5	5	6	3	4	6	5	5	0	4	7	9	7	6	1	4	2	6	4	6	8	7	4	4
ENSMUSG00000103996	6	9	2	2	6	6	5	6	2	0	5	4	2	4	2	6	2	6	4	1	3	2	10	4	12	5
ENSMUSG00000103591	4	8	3	4	10	13	8	3	2	3	2	2	4	1	3	3	4	8	6	4	3	6	4	1	3	3
ENSMUSG00000026023	8	11	11	9	17	11	18	25	12	4	3	2	3	11	10	6	5	17	14	7	17	8	15	8	16	20
ENSMUSG00000099922	0	0	0	0	0	0	0	0	0	0	0	0	0	0	0	0	0	0	0	0	0	0	0	0	0	0
ENSMUSG00000104502	0	0	0	0	0	0	0	0	0	0	0	0	0	0	0	0	0	0	0	0	0	0	0	1	0	0
ENSMUSG00000026626	826	880	734	574	906	703	936	862	666	755	551	704	688	826	727	699	448	752	739	711	664	512	765	576	766	565
ENSMUSG00000041075	61	67	52	41	97	105	130	134	73	94	74	76	55	90	153	47	68	103	98	104	108	69	122	136	167	136
ENSMUSG00000042046	1167	1075	886	683	1197	1166	1249	1255	926	1049	844	958	794	918	948	853	526	1090	1008	1034	1013	721	1094	809	1093	860
ENSMUSG00000097819	0	0	4	2	2	3	1	1	2	1	2	0	0	5	8	2	1	2	1	0	2	0	0	1	0	0
ENSMUSG00000103433	0	0	0	0	0	0	0	0	1	0	0	0	0	0	1	0	0	0	0	0	0	0	0	1	0	0
ENSMUSG00000097760	11	13	14	10	15	10	12	14	10	12	6	9	10	11	14	4	7	16	11	11	16	9	12	19	22	14
ENSMUSG00000103114	2	4	2	1	4	0	2	1	3	2	4	2	1	0	2	2	0	1	3	2	4	0	1	3	4	1
ENSMUSG00000104341	0	0	0	0	0	0	0	0	0	0	0	0	0	0	0	0	0	0	0	0	0	0	0	0	0	0
ENSMUSG00000103517	0	0	0	0	0	0	0	2	0	0	0	0	0	0	0	1	0	0	0	1	0	0	0	1	0	0
ENSMUSG00000102246	0	0	0	0	0	0	0	0	0	0	0	0	0	0	0	0	0	0	0	0	0	0	0	0	0	0
ENSMUSG00000047361	31	28	25	23	33	37	43	25	37	35	22	31	25	40	29	27	32	35	35	24	23	12	49	27	36	38
ENSMUSG00000099811	0	0	2	0	0	0	0	0	0	0	0	0	0	0	0	0	0	0	0	0	0	0	0	0	0	0
ENSMUSG00000101409	0	0	0	0	0	0	0	0	0	0	0	0	0	0	0	0	0	0	0	0	0	0	0	0	0	0
ENSMUSG00000026021	957	919	745	573	1229	1034	966	1089	748	935	706	816	704	1049	1055	860	684	765	1013	861	736	589	999	759	976	782
ENSMUSG00000026696	1214	1089	1020	802	1648	1315	1411	1331	893	1085	817	928	824	1208	1200	1106	790	876	1105	948	853	723	1096	899	1178	880
ENSMUSG00002075401	0	0	0	0	0	0	2	0	0	0	0	0	0	0	1	0	0	0	0	0	0	0	0	0	0	0
ENSMUSG00000103821	19	20	15	7	21	13	13	13	5	3	5	8	13	3	9	12	6	13	9	9	16	6	10	7	15	8
ENSMUSG00000091743	1	2	0	0	0	0	0	0	0	0	0	0	0	0	0	1	0	0	0	0	0	0	0	0	0	0
ENSMUSG00000101400	1	0	0	0	3	4	0	2	0	1	0	2	1	1	0	0	0	2	7	4	4	7	5	3	0	1
ENSMUSG00000026697	1	6	0	5	1	6	7	6	6	8	7	5	3	15	9	3	6	13	10	7	1	6	4	4	8	6
ENSMUSG00000091060	0	0	1	0	0	0	0	0	0	0	0	0	1	0	0	0	0	0	0	0	0	0	0	0	1	0
ENSMUSG00000037474	3	1	2	1	5	1	3	7	2	4	1	1	2	10	10	6	1	1	0	2	2	0	1	7	2	3
ENSMUSG00000026439	776	738	586	454	960	790	895	841	714	803	677	759	654	598	693	529	428	742	800	768	839	550	728	573	822	618
ENSMUSG00000048174	52	74	61	51	63	61	82	67	42	73	51	67	59	51	100	57	43	54	74	60	51	27	57	44	56	37
ENSMUSG00000005501	307	406	299	196	431	400	460	422	245	240	245	375	307	306	327	271	193	353	371	406	338	317	423	346	498	379
ENSMUSG00002075025	0	0	0	0	0	0	0	0	0	0	0	0	0	0	0	0	0	0	0	0	0	0	0	0	0	0
ENSMUSG00000084021	0	0	0	0	0	0	0	0	0	0	0	1	0	0	0	0	0	1	0	0	0	0	0	0	0	0
ENSMUSG00000083478	0	0	0	0	0	0	0	0	0	0	0	0	0	0	0	0	0	0	0	0	0	0	0	0	0	0
ENSMUSG00000118514	0	0	0	0	0	0	0	0	0	0	0	0	0	0	0	0	0	0	0	0	0	0	0	0	0	0
ENSMUSG00000026020	521	578	501	383	721	567	552	727	473	614	462	575	489	676	540	598	362	585	608	559	579	491	618	448	593	465
ENSMUSG00000077345	2	2	0	1	0	1	1	2	1	3	0	3	1	1	2	1	0	1	3	4	2	3	3	0	4	0
ENSMUSG00000077358	0	0	0	0	0	0	0	0	0	0	0	0	0	0	0	0	0	0	0	0	0	0	0	0	0	0
ENSMUSG00000089512	3	0	1	1	2	0	1	0	0	1	0	0	0	2	0	0	0	0	0	1	2	1	0	3	2	0
ENSMUSG00000089093	0	0	2	0	0	2	0	0	0	0	0	1	0	0	0	0	0	0	1	0	0	0	0	0	0	0
ENSMUSG00000037461	474	555	383	320	581	536	564	530	445	594	423	525	436	466	486	458	298	547	491	517	497	366	527	461	640	479
ENSMUSG00000102970	5	1	0	0	4	3	3	8	3	2	2	2	3	1	0	1	3	2	4	3	7	0	1	3	0	6
ENSMUSG00000067336	1256	1502	1465	1224	1829	1524	1646	1527	1459	1971	1458	1031	1020	1967	1696	1810	1073	1296	1369	1279	1133	922	1402	1138	1639	1159
ENSMUSG00000104052	0	1	0	0	1	3	0	2	0	0	1	0	0	0	2	0	0	0	1	3	0	4	1	0	1	0
ENSMUSG00000103131	0	0	0	0	2	0	0	0	0	0	0	0	0	0	0	1	0	0	0	0	0	0	0	0	0	0
ENSMUSG00000090165	0	0	0	0	0	0	0	0	0	0	0	0	0	0	0	0	0	0	0	0	0	0	0	0	0	0
ENSMUSG00000092220	0	0	0	0	0	0	0	0	0	0	0	0	0	0	0	0	0	0	0	0	0	0	0	0	0	0
ENSMUSG00000118583	0	0	0	0	0	0	0	0	0	0	0	0	0	0	0	0	0	0	0	0	0	0	0	0	0	0
ENSMUSG00000041040	704	688	695	496	973	704	813	687	702	937	740	543	528	929	830	831	562	626	694	608	546	398	643	534	782	515
ENSMUSG00000103696	0	2	3	1	1	1	2	1	1	1	2	0	1	1	2	0	2	2	0	2	0	1	1	1	2	1
ENSMUSG00000100901	0	3	0	1	0	2	0	0	0	0	0	0	0	2	0	1	0	0	1	4	3	0	0	0	0	1
ENSMUSG00000053024	131	128	142	103	199	208	235	176	218	240	177	135	133	247	192	234	161	131	160	137	156	113	133	126	180	140
ENSMUSG00000090175	0	0	0	0	0	0	0	0	0	0	0	0	0	0	0	0	0	0	0	0	0	0	0	0	0	0
ENSMUSG00000089675	0	0	0	0	0	0	0	0	0	0	0	0	0	0	0	0	0	0	0	0	0	0	0	0	0	0
ENSMUSG00000026623	3582	3891	3264	2729	4166	3425	3663	3680	2841	3629	3094	2646	2445	3466	3103	3035	2045	3199	3386	2950	2838	2010	3174	2419	3338	2444
ENSMUSG00000119660	0	1	0	0	2	1	0	0	1	0	1	0	0	0	2	1	0	0	1	1	4	0	0	0	0	1
ENSMUSG00000064845	2	1	0	1	2	1	1	4	0	1	2	1	0	0	2	0	0	1	2	4	2	1	3	2	2	1
ENSMUSG00000102596	0	0	0	0	0	0	0	0	1	0	0	0	0	0	0	0	0	0	0	0	0	0	0	0	0	0
ENSMUSG00000102840	6	6	3	1	4	2	1	0	6	3	6	7	1	3	1	2	1	5	2	6	2	5	8	1	2	6
ENSMUSG00000026018	133	131	138	88	228	163	207	162	101	172	130	132	90	155	148	160	100	101	150	126	131	97	172	106	162	132
ENSMUSG00000026622	15	10	8	7	8	5	4	7	10	13	7	14	13	12	15	6	2	7	10	16	9	11	11	10	15	12
ENSMUSG00000055833	21	29	22	23	54	33	40	15	15	37	30	39	40	19	22	23	24	36	42	35	45	26	39	29	38	34
ENSMUSG00000037434	466	402	462	350	521	416	424	425	419	578	464	387	370	710	536	691	359	438	504	433	432	343	433	373	594	422
ENSMUSG00000090124	0	0	0	1	1	3	3	3	1	3	1	0	2	6	1	2	0	3	2	0	3	0	3	4	4	0
ENSMUSG00000082837	0	0	0	0	0	0	0	0	0	0	0	0	0	0	0	0	0	0	0	0	0	0	0	0	0	0
ENSMUSG00000090145	0	0	0	0	0	0	0	0	0	0	0	0	0	0	0	0	0	0	0	0	0	0	0	0	0	0
ENSMUSG00000084195	0	0	0	0	0	0	0	0	0	0	0	0	0	0	0	0	0	0	0	0	0	0	0	0	0	0
ENSMUSG00000081261	0	0	0	0	0	0	0	0	0	0	0	0	0	0	0	0	0	0	0	0	0	0	0	0	0	0
ENSMUSG00000054545	0	1	0	0	0	0	0	1	1	0	0	0	0	0	2	0	0	0	1	0	0	0	0	0	1	2
ENSMUSG00000081602	0	0	0	0	0	0	0	0	1	0	0	0	0	0	0	0	0	0	0	0	0	0	0	0	0	0
ENSMUSG00000082513	0	0	0	0	0	0	0	0	0	0	0	0	0	0	0	0	0	0	1	0	0	0	0	0	0	0
ENSMUSG00000082677	0	0	0	0	0	0	0	0	0	0	0	0	0	0	0	0	0	0	0	0	0	0	0	0	0	0
ENSMUSG00000089943	0	0	0	0	0	0	0	0	0	0	0	0	0	0	0	0	0	0	0	0	0	1	0	0	0	0
ENSMUSG00000118621	0	0	0	0	0	0	0	0	0	0	0	0	0	0	0	0	0	0	0	0	0	0	0	0	0	0
ENSMUSG00000081488	0	0	0	0	0	0	0	0	0	0	0	0	0	0	0	0	0	0	0	0	0	0	0	0	1	0
ENSMUSG00000083277	0	0	0	0	0	0	0	0	0	0	0	0	0	0	0	0	0	0	0	0	0	0	0	0	0	0
ENSMUSG00000026019	343	367	317	247	474	376	474	448	269	304	270	289	258	308	359	296	181	299	305	293	308	207	342	236	365	248
ENSMUSG00000090171	0	0	0	0	1	0	0	0	0	0	0	0	0	0	0	0	0	0	0	0	0	0	0	0	0	0
ENSMUSG00000081984	16	16	10	9	21	20	20	25	16	14	14	20	13	11	21	13	10	15	13	24	5	9	17	19	23	18
ENSMUSG00000089960	0	0	0	0	0	0	0	0	0	0	0	0	0	0	0	0	0	0	0	0	0	0	0	0	0	0
ENSMUSG00000079429	61	74	69	41	95	70	78	71	47	76	55	70	41	51	58	76	42	73	84	83	66	55	80	60	93	59
ENSMUSG00000040225	2321	2638	2591	1869	2466	2564	2991	2593	2960	3517	2760	2220	2028	2685	2573	2765	1623	2954	2480	2757	2501	1936	2584	1877	2934	2301
ENSMUSG00000044783	551	517	487	307	782	674	691	694	437	671	397	490	452	538	588	541	341	574	532	538	562	429	720	537	827	567
ENSMUSG00000098259	13	14	11	6	8	11	10	14	6	4	5	12	14	10	11	7	3	8	19	9	2	3	11	10	18	13
ENSMUSG00000026017	264	353	279	195	389	341	276	267	198	235	214	270	238	274	298	267	142	302	311	291	247	246	393	259	367	302
ENSMUSG00000082609	0	1	0	0	0	0	0	0	0	0	2	0	0	0	1	0	0	0	0	0	1	0	0	0	0	2
ENSMUSG00000026692	0	0	0	0	0	0	2	0	0	0	0	0	0	2	0	0	2	0	0	0	0	0	0	0	0	0
ENSMUSG00000037395	356	454	371	288	511	453	499	431	362	386	357	331	365	430	427	422	227	402	428	365	370	266	428	323	423	332
ENSMUSG00000102755	0	0	0	0	0	0	0	0	0	0	0	0	0	0	0	0	0	0	0	0	0	0	0	0	0	0
ENSMUSG00000097316	77	82	47	59	101	72	109	90	40	72	59	90	71	66	75	66	43	91	90	90	80	59	97	95	132	77
ENSMUSG00000040181	3	3	1	5	1	7	8	5	3	1	7	6	0	13	21	1	6	2	10	3	5	1	2	7	7	11
ENSMUSG00000036251	3	5	7	1	8	7	9	10	7	6	7	8	9	7	8	12	5	9	3	4	6	3	5	4	5	10
ENSMUSG00000085420	0	0	0	0	0	0	0	0	0	0	0	0	0	0	0	0	0	0	0	0	0	0	0	0	0	0
ENSMUSG00000026442	4219	4741	4131	3540	4714	4508	5424	4214	3662	4368	3581	3807	3377	3902	3636	3944	2452	4573	4203	4457	4122	3146	4163	2829	4961	3997
ENSMUSG00000073664	711	875	764	509	963	944	888	917	634	841	714	711	597	811	754	645	414	744	859	760	720	633	836	675	972	647
ENSMUSG00000101126	12	13	7	2	10	17	4	5	6	11	1	13	6	1	4	2	3	6	5	12	10	16	16	8	4	5
ENSMUSG00000100516	0	0	0	0	0	0	0	0	0	0	0	0	0	0	0	0	0	0	0	0	0	0	0	0	0	0
ENSMUSG00000088911	0	0	0	0	0	0	0	0	0	0	0	0	0	0	0	0	0	0	0	0	0	0	0	0	0	0
ENSMUSG00000026443	177	146	152	145	238	155	262	205	226	213	208	163	138	225	238	216	161	170	169	189	159	99	149	151	179	145
ENSMUSG00002075842	1	0	0	0	2	3	1	2	0	0	0	0	2	2	0	0	1	1	0	0	0	0	0	1	0	0
ENSMUSG00000102709	2	3	0	2	1	1	2	5	2	2	3	1	0	3	1	2	0	7	1	4	1	4	5	1	0	0
ENSMUSG00000026295	1	1	2	0	1	2	3	0	0	0	0	0	1	0	1	0	2	1	0	1	0	0	0	1	0	2
ENSMUSG00000040170	4	4	3	4	8	9	11	12	6	3	5	0	4	8	9	3	2	1	12	6	6	3	3	3	7	0
ENSMUSG00000100908	0	0	0	0	0	0	0	0	0	0	0	0	0	0	0	0	0	0	0	0	0	0	0	0	0	0
ENSMUSG00000062310	1	0	1	0	0	2	0	0	0	0	1	0	0	0	0	0	0	0	0	0	0	0	1	0	0	0
ENSMUSG00000100798	0	0	0	0	0	0	0	0	0	0	0	0	0	0	0	0	0	0	0	1	0	0	1	0	0	0
ENSMUSG00000104057	0	0	0	0	0	0	0	0	0	0	0	0	0	0	0	0	0	0	1	0	0	0	0	0	0	0
ENSMUSG00000100367	0	0	0	0	0	0	0	0	0	0	0	0	0	0	0	0	0	0	0	0	0	0	0	0	0	0
ENSMUSG00000049439	117	122	125	90	170	140	156	144	134	182	120	157	135	163	185	120	108	139	145	128	142	85	173	155	143	132
ENSMUSG00000103822	1	0	1	0	2	0	0	0	0	1	0	0	2	0	1	0	0	1	0	0	2	2	0	0	1	1
ENSMUSG00000049866	685	689	628	506	1021	787	1046	930	662	817	631	610	514	880	871	820	605	546	592	615	556	416	700	597	750	546
ENSMUSG00000101736	0	0	0	0	0	0	0	0	0	0	0	0	0	0	0	0	0	0	0	0	0	0	0	0	0	0
ENSMUSG00000099848	0	0	0	0	0	0	0	0	0	0	0	0	0	0	0	0	0	0	0	0	0	0	0	0	0	0
ENSMUSG00000058248	138	115	136	90	181	168	299	254	197	165	157	126	101	332	292	188	106	114	140	209	128	87	160	253	211	172
ENSMUSG00000101333	0	0	0	0	0	0	0	0	0	0	0	0	0	0	0	0	0	0	0	0	0	0	0	0	0	0
ENSMUSG00000099378	0	0	0	0	0	0	0	0	0	0	0	0	0	0	0	0	0	0	0	0	0	0	0	0	0	0
ENSMUSG00000099544	1	0	0	0	0	0	0	0	0	0	0	0	0	0	0	1	0	0	0	0	1	0	0	0	0	0
ENSMUSG00000095576	0	0	0	0	0	0	0	0	0	0	0	0	0	0	0	0	0	0	0	0	0	0	0	0	0	0
ENSMUSG00000036206	326	246	287	274	410	326	527	341	381	372	314	256	215	484	349	367	282	232	262	255	249	170	272	206	300	222
ENSMUSG00000102700	3	2	4	1	2	3	1	11	0	0	1	3	3	4	2	1	3	3	4	3	4	6	5	8	6	11
ENSMUSG00000102083	0	0	0	0	0	0	0	0	0	0	0	0	0	0	0	0	0	0	0	0	0	0	0	0	0	0
ENSMUSG00000101288	0	0	0	0	0	1	0	0	0	0	1	0	0	0	0	0	0	0	0	0	0	0	0	0	0	0
ENSMUSG00000099938	0	0	0	0	0	0	0	0	0	0	0	0	0	0	0	0	0	0	0	0	0	0	0	0	0	0
ENSMUSG00000026691	0	0	0	0	1	0	0	0	0	0	0	0	0	0	0	0	2	0	0	0	0	0	1	0	0	0
ENSMUSG00000103288	0	0	0	0	0	0	0	0	0	0	0	0	0	0	0	0	0	0	0	0	0	0	0	0	0	0
ENSMUSG00000026131	3119	3121	3190	2414	3646	3810	4289	3697	3380	4430	3187	2865	2276	3986	3878	4021	2468	3175	2846	3305	2713	2171	3325	2529	3927	3075
ENSMUSG00000071890	0	0	0	0	0	0	0	0	0	0	0	0	0	0	0	0	0	0	0	0	0	0	0	0	0	0
ENSMUSG00000077608	0	0	0	0	0	0	0	0	0	0	0	0	0	0	0	0	0	0	0	0	0	0	0	0	0	0
ENSMUSG00000103102	0	0	0	0	0	0	0	0	0	0	0	0	0	0	0	0	0	0	0	0	0	0	0	0	0	0
ENSMUSG00000089174	0	0	0	0	0	0	0	0	0	0	0	0	0	0	0	0	0	0	0	0	0	0	0	0	0	0
ENSMUSG00000037375	12	18	6	7	19	21	21	18	14	18	19	15	7	36	22	19	13	13	14	12	21	12	17	15	13	15
ENSMUSG00000119403	0	0	0	0	0	0	0	0	0	0	0	0	0	0	0	0	0	0	0	0	0	0	1	0	0	0
ENSMUSG00000103596	2	1	2	0	0	1	0	2	0	1	0	0	0	0	0	0	0	1	0	2	1	4	0	0	1	0
ENSMUSG00000103874	0	0	0	0	0	0	0	0	0	0	0	0	0	0	0	0	0	0	0	0	0	0	0	0	0	0
ENSMUSG00000099382	0	0	0	0	0	0	0	0	0	0	0	0	0	0	0	0	0	0	0	0	0	0	0	0	0	0
ENSMUSG00000084506	0	0	0	0	0	0	0	0	0	0	0	0	0	0	0	0	0	0	0	0	0	0	0	0	0	0
ENSMUSG00000103364	3	1	5	1	12	4	4	1	2	1	0	0	1	3	4	0	1	3	5	3	1	2	6	8	4	5
ENSMUSG00000047384	1	0	0	1	1	1	3	0	3	2	0	4	1	4	3	2	3	1	3	1	3	1	2	4	1	0
ENSMUSG00000105982	0	0	0	0	0	0	0	0	0	0	0	0	0	0	0	0	0	0	0	0	0	0	1	0	0	0
ENSMUSG00000100872	1	5	3	1	2	1	0	3	1	2	0	0	2	1	1	0	1	1	2	1	3	0	1	0	4	1
ENSMUSG00000096992	3	3	3	4	6	2	2	4	3	1	1	0	1	2	3	5	0	2	3	3	5	1	2	4	7	4
ENSMUSG00000055013	3153	2804	3015	2413	3584	3268	3798	3186	3423	3904	3070	2376	2266	3932	3187	3868	2359	2851	2836	2886	2449	1659	2897	1972	3168	2347
ENSMUSG00000103001	59	50	67	32	27	21	14	28	41	64	71	70	65	21	19	17	10	63	82	60	54	43	44	26	40	34
ENSMUSG00000104397	0	0	0	0	0	0	0	0	0	0	0	0	0	0	0	0	0	0	0	0	0	0	0	0	0	0
ENSMUSG00000104114	2	5	3	3	4	3	3	3	2	4	1	3	4	0	2	1	2	3	5	5	4	7	1	0	1	7
ENSMUSG00000102839	0	0	0	0	0	0	0	0	0	0	0	0	0	0	0	0	0	0	0	0	0	0	0	0	0	0
ENSMUSG00002075930	0	0	0	0	0	0	0	0	0	0	0	0	0	0	0	0	0	0	0	0	0	0	0	0	0	0
ENSMUSG00000101206	0	0	0	0	0	0	0	0	0	0	0	0	0	0	0	0	0	0	0	0	0	0	1	0	0	0
ENSMUSG00000101662	0	1	1	0	0	1	2	1	1	0	0	0	0	0	1	0	0	0	0	2	0	2	0	0	0	1
ENSMUSG00000101462	15	9	16	6	17	8	18	13	5	6	16	13	10	6	10	12	9	17	16	17	9	15	11	15	21	12
ENSMUSG00000092852	0	0	0	0	0	0	0	0	0	0	0	0	0	0	0	0	0	0	0	0	0	0	0	0	0	0
ENSMUSG00000102009	3	9	8	10	3	5	3	3	3	2	4	4	6	3	4	6	1	3	8	4	5	7	7	9	6	6
ENSMUSG00002076983	0	1	1	0	0	0	1	2	0	1	1	0	1	0	0	0	0	1	0	3	0	4	1	0	0	1
ENSMUSG00000103252	4	0	5	2	2	2	3	1	5	4	3	4	2	0	2	5	1	0	1	3	4	2	4	1	8	2
ENSMUSG00000026586	6	8	6	8	9	13	34	42	22	13	9	6	5	24	55	4	6	8	8	20	5	8	9	47	36	32
ENSMUSG00000042111	613	499	421	269	596	454	478	558	513	666	472	644	486	505	600	385	352	509	608	574	517	392	495	381	518	370
ENSMUSG00000092188	0	0	0	0	0	0	0	0	0	0	0	0	0	0	0	0	0	0	0	0	0	0	0	0	0	0
ENSMUSG00000101711	1	1	0	2	1	1	1	0	1	4	1	0	2	1	0	3	0	1	0	2	6	0	1	0	0	2
ENSMUSG00000034486	6	7	8	5	13	9	9	5	7	14	6	7	6	13	17	15	9	11	5	8	2	0	12	7	20	8
ENSMUSG00000103195	0	1	0	0	0	0	0	1	0	0	0	0	0	0	0	1	0	0	0	0	0	0	0	0	0	0
ENSMUSG00000016262	140	124	121	102	160	130	177	167	129	136	116	100	81	142	155	141	121	94	101	94	85	68	116	81	137	99
ENSMUSG00000102162	7	4	2	5	7	3	11	1	2	8	4	3	5	0	3	5	1	4	4	7	4	3	1	2	4	3
ENSMUSG00000040124	190	144	112	111	191	166	177	201	150	175	164	181	162	183	215	162	95	171	170	182	180	126	188	172	245	165
ENSMUSG00000088951	0	0	0	0	1	2	0	0	1	0	0	0	0	0	0	0	3	0	0	0	0	2	0	0	0	0
ENSMUSG00000101869	0	0	0	0	0	0	0	0	0	0	0	0	0	0	0	0	0	0	0	0	0	0	0	0	0	0
ENSMUSG00000102117	4	1	1	2	5	3	3	3	3	3	1	4	2	2	3	0	2	4	3	1	1	1	2	2	7	2
ENSMUSG00000040113	0	0	0	0	0	0	0	0	0	0	0	0	0	0	0	0	0	0	0	0	0	0	0	0	0	0
ENSMUSG00000089700	0	0	0	0	0	0	0	0	0	0	0	0	0	0	0	0	0	0	0	0	0	0	0	0	0	0
ENSMUSG00000067081	1	0	3	4	2	6	8	5	3	4	3	1	2	0	7	4	1	6	4	2	4	2	2	5	1	2
ENSMUSG00000026782	1081	1213	1179	893	1657	1349	1499	1338	1010	1345	1025	867	868	1289	1337	1274	802	975	1177	1063	966	772	1180	950	1285	1027
ENSMUSG00000054387	1574	1777	1559	1134	1969	1709	1950	1723	1084	1298	1166	1560	1276	1146	1377	1200	701	1550	1612	1579	1522	1200	1669	1287	1973	1445
ENSMUSG00000100228	11	10	2	3	4	8	1	5	2	2	3	14	5	3	2	1	3	5	12	8	5	9	8	6	3	12
ENSMUSG00000016200	669	804	793	588	808	665	681	634	515	652	570	634	572	711	540	672	341	752	769	672	651	482	714	461	721	494
ENSMUSG00002076180	1	0	0	0	0	1	0	2	2	0	1	1	0	0	0	0	0	1	1	1	0	0	0	0	2	0
ENSMUSG00000103640	0	0	0	0	0	1	0	1	1	1	0	0	1	0	0	2	0	2	1	1	0	1	2	0	0	0
ENSMUSG00000102442	0	0	0	0	0	0	0	0	0	0	0	0	0	0	0	0	0	0	0	0	0	0	0	0	0	0
ENSMUSG00000026127	311	307	266	195	391	267	318	330	282	328	224	312	281	310	292	268	168	331	309	336	368	253	343	249	337	273
ENSMUSG00000026301	0	0	0	1	0	1	1	1	1	0	0	0	0	0	1	0	0	1	0	3	0	0	1	0	1	2
ENSMUSG00000100850	0	0	0	1	0	0	0	0	0	0	0	0	0	0	0	0	0	0	0	0	0	0	0	0	0	0
ENSMUSG00000044337	54	40	33	29	70	63	100	75	55	34	28	40	40	52	104	19	33	48	55	44	37	35	72	84	148	113
ENSMUSG00000104087	0	0	0	0	0	0	0	1	0	0	0	0	0	0	0	0	0	0	0	0	0	0	0	0	0	0
ENSMUSG00000026014	470	590	417	406	640	509	649	522	476	578	446	375	361	430	475	424	295	469	549	488	463	405	497	334	538	442
ENSMUSG00000101951	0	0	0	0	0	0	0	0	0	0	0	0	0	0	0	0	0	0	0	0	0	0	0	0	0	0
ENSMUSG00000101028	1	0	0	0	1	0	0	0	0	0	0	1	0	0	0	1	0	0	0	0	0	0	0	1	0	0
ENSMUSG00000081562	2	1	0	1	0	0	1	0	0	2	0	0	0	2	0	0	0	1	2	0	1	1	1	0	0	0
ENSMUSG00000084400	0	1	1	1	0	0	0	0	0	0	1	0	0	0	1	0	1	0	0	1	2	0	1	0	1	0
ENSMUSG00002075783	0	0	0	0	0	0	0	0	0	0	0	0	0	0	0	0	0	0	0	0	0	0	0	0	0	0
ENSMUSG00000026447	77	77	63	45	111	93	106	90	45	60	45	75	62	54	81	67	44	77	72	75	121	77	108	78	121	76
ENSMUSG00000082160	3	1	0	2	11	3	19	1	12	6	2	1	0	1	7	6	2	3	0	3	3	1	2	15	8	8
ENSMUSG00000103215	0	1	0	0	1	0	0	0	0	0	0	0	0	0	0	0	0	0	0	1	0	0	0	0	0	0
ENSMUSG00000101997	0	0	0	0	0	1	2	0	1	0	5	0	0	0	0	0	0	1	1	0	1	0	1	0	1	0
ENSMUSG00002075076	0	0	0	0	0	0	0	0	0	0	0	0	0	0	0	0	0	0	0	0	0	0	0	0	0	0
ENSMUSG00000103292	0	0	0	0	0	0	0	0	0	0	0	0	0	0	0	0	0	0	0	0	1	0	1	0	0	0
ENSMUSG00000084151	0	0	0	0	0	0	0	0	0	0	1	0	0	0	0	0	0	0	0	0	0	0	0	0	0	0
ENSMUSG00000101188	676	633	555	435	752	599	759	740	568	661	502	536	500	761	627	569	426	490	503	527	443	314	587	497	562	440
ENSMUSG00000102425	0	1	3	2	4	3	2	0	2	1	2	0	4	3	2	1	1	4	3	4	6	2	1	4	6	3
ENSMUSG00000026126	33	42	21	38	20	34	28	28	31	35	21	35	38	31	30	27	14	58	54	48	50	39	44	30	40	34
ENSMUSG00000046062	633	591	662	500	804	652	732	668	712	717	585	558	585	890	793	761	473	675	713	632	671	467	678	584	728	548
ENSMUSG00000026012	1	2	3	0	3	1	1	0	0	0	0	4	1	0	2	0	1	1	1	1	0	0	3	2	0	0
ENSMUSG00000086795	0	0	0	0	0	0	0	0	0	0	0	0	0	0	0	0	0	0	0	0	0	0	0	0	0	0
ENSMUSG00000104069	0	0	0	0	0	0	0	0	0	0	0	0	0	0	0	0	0	0	0	0	0	0	0	0	0	0
ENSMUSG00000083118	0	0	0	0	0	0	0	0	0	0	0	0	0	0	0	0	0	0	0	0	0	0	0	0	0	0
ENSMUSG00000083355	0	0	0	0	0	0	0	0	0	0	0	0	0	1	0	0	0	0	0	0	0	0	0	0	0	0
ENSMUSG00000102549	0	0	0	0	0	0	0	0	0	0	0	0	0	0	0	0	0	0	0	1	0	0	0	1	0	0
ENSMUSG00000026585	1677	1847	1657	1240	2262	2006	2065	1934	1631	2095	1579	1459	1356	2018	2075	1831	1427	1449	1691	1591	1400	1094	1753	1372	1980	1467
ENSMUSG00000034432	933	839	711	551	1160	923	992	1038	767	898	712	858	871	972	959	847	650	818	886	864	877	645	875	774	1019	739
ENSMUSG00000026125	0	0	0	0	0	0	0	0	0	0	0	2	0	0	0	0	0	0	1	0	0	0	0	0	0	0
ENSMUSG00000101116	0	0	0	0	0	0	0	0	0	0	0	0	0	0	0	0	0	0	0	0	0	0	0	0	0	0
ENSMUSG00000056128	0	0	0	0	0	0	12	8	3	0	0	0	0	1	17	0	0	0	0	12	0	0	0	23	12	4
ENSMUSG00000026124	0	0	0	0	0	0	0	0	0	0	0	0	0	0	0	0	0	0	0	0	0	0	0	0	0	0
ENSMUSG00000101803	0	0	0	0	0	0	0	0	0	0	0	0	0	0	0	0	0	0	0	0	0	0	0	0	0	0
ENSMUSG00000026011	0	0	0	0	0	1	0	0	0	0	0	0	0	0	0	0	0	2	0	0	0	0	0	0	0	0
ENSMUSG00000081382	1	7	2	6	4	1	3	3	4	2	3	6	2	6	4	1	1	2	1	2	2	2	2	2	4	0
ENSMUSG00000080800	0	0	0	0	0	0	0	0	0	0	0	0	0	0	0	0	0	0	0	0	0	0	0	0	0	0
ENSMUSG00000037529	0	0	0	0	0	0	0	0	0	0	0	0	0	0	0	0	0	0	0	0	0	0	0	0	0	0
ENSMUSG00000045815	0	0	0	0	0	0	0	0	0	0	0	0	0	0	0	0	0	0	0	0	0	0	0	0	0	0
ENSMUSG00000045174	59	50	56	42	88	71	69	88	67	80	59	48	45	54	75	55	32	68	71	58	57	28	72	28	61	64
ENSMUSG00000100524	0	0	0	0	0	0	0	0	0	0	0	0	0	0	0	0	0	0	0	0	0	0	0	0	0	0
ENSMUSG00000102499	0	0	0	0	0	0	0	0	0	0	0	0	0	0	0	0	0	0	0	0	0	0	0	0	0	0
ENSMUSG00000103521	0	0	0	0	0	0	0	1	0	0	0	0	0	0	1	0	0	0	0	0	0	0	0	1	0	0
ENSMUSG00000104098	0	0	0	0	0	0	0	0	0	0	0	0	0	0	0	0	0	0	0	0	0	0	0	0	0	0
ENSMUSG00000026009	0	0	0	0	1	0	0	0	0	0	0	0	0	0	2	0	0	0	0	0	0	0	0	0	0	0
ENSMUSG00000102561	0	0	0	0	0	0	0	0	0	0	0	0	0	0	0	0	0	0	0	0	0	0	0	0	0	0
ENSMUSG00000082804	0	0	0	0	0	0	0	0	0	0	0	0	0	0	0	0	0	0	0	0	0	0	0	0	0	0
ENSMUSG00000082661	0	0	0	0	0	0	0	0	0	0	0	0	0	0	0	0	0	0	0	0	0	0	0	0	0	0
ENSMUSG00000080785	0	0	0	0	0	0	0	0	0	0	0	0	0	0	0	0	0	0	0	0	0	0	0	0	0	0
ENSMUSG00000100893	0	0	0	0	0	0	0	0	0	0	0	0	0	0	0	0	0	0	0	0	0	0	0	0	0	0
ENSMUSG00000085248	0	0	1	0	1	1	0	0	0	0	0	0	0	0	1	1	0	0	0	0	0	1	0	0	0	0
ENSMUSG00000085447	0	0	0	0	0	0	0	0	0	0	0	0	0	0	1	0	0	0	1	0	0	0	0	0	1	1
ENSMUSG00000086408	0	0	0	0	0	0	0	0	0	0	0	0	0	0	0	0	0	0	0	0	0	0	0	0	0	0
ENSMUSG00002075578	0	0	0	0	0	0	0	0	0	0	0	0	0	0	0	0	0	0	0	0	0	0	0	0	0	0
ENSMUSG00000100965	0	0	0	0	0	0	0	0	0	0	0	0	0	0	0	0	0	0	0	0	0	0	0	0	0	0
ENSMUSG00000102168	0	0	0	0	0	0	0	0	0	0	0	0	0	0	0	0	0	0	0	0	0	0	0	0	0	0
ENSMUSG00000100381	0	0	0	0	0	0	0	0	0	0	0	0	0	0	0	0	0	0	0	0	0	0	0	0	0	0
ENSMUSG00000086009	0	0	0	0	0	0	0	0	0	0	0	0	0	0	0	0	0	0	0	0	0	0	0	0	0	0
ENSMUSG00000026584	329	331	293	208	348	312	349	320	255	323	280	349	273	318	312	326	239	303	343	354	322	263	324	291	357	319
ENSMUSG00000052062	60	59	70	42	89	93	100	104	62	78	52	57	46	118	141	75	63	55	82	69	55	61	66	118	100	97
ENSMUSG00000103656	0	0	0	0	2	0	0	0	0	0	1	0	0	0	0	0	0	0	0	0	1	0	1	0	0	0
ENSMUSG00000104402	2	0	0	0	1	2	0	1	2	0	2	0	0	0	3	0	0	1	1	1	0	0	1	1	1	2
ENSMUSG00000104081	0	0	0	0	0	0	0	0	0	0	0	0	0	0	0	0	0	0	1	0	0	0	0	0	1	0
ENSMUSG00000085842	0	0	0	0	0	0	0	0	0	0	0	0	0	0	0	0	0	0	0	0	0	0	1	1	0	0
ENSMUSG00000103002	0	0	0	0	0	0	0	0	0	0	0	1	0	0	0	0	0	0	1	0	2	0	0	0	1	1
ENSMUSG00000100344	0	0	0	0	0	0	0	0	0	0	0	0	0	0	0	0	0	0	1	0	0	0	0	0	0	0
ENSMUSG00000101509	0	0	0	0	0	0	0	0	0	0	0	0	0	0	0	0	0	0	1	0	0	0	0	1	0	0
ENSMUSG00000085019	1	0	3	1	0	1	0	0	0	0	0	0	0	0	0	0	0	0	0	0	1	0	0	0	1	0
ENSMUSG00000102359	0	0	0	0	0	0	0	0	0	0	0	0	0	0	0	0	2	0	0	0	1	1	1	0	0	1
ENSMUSG00000085400	0	0	0	0	1	0	1	0	0	0	0	0	0	0	0	0	0	0	1	1	0	0	1	0	1	1
ENSMUSG00000100750	0	1	0	0	1	0	1	0	0	0	1	0	0	0	1	0	0	0	1	0	3	0	0	0	0	0
ENSMUSG00000081950	0	0	0	0	0	0	0	1	0	0	0	0	0	0	2	0	0	0	0	0	0	0	0	0	0	0
ENSMUSG00000084333	0	0	0	0	0	0	1	0	0	1	0	0	0	1	0	0	0	0	0	0	0	0	0	0	2	0
ENSMUSG00000048126	6	4	10	7	13	23	363	370	264	9	12	17	5	373	794	13	8	15	18	259	12	4	10	632	292	295
ENSMUSG00000037509	403	308	283	250	479	455	550	505	362	366	324	323	301	395	442	367	251	312	344	377	343	231	363	336	418	303
ENSMUSG00000103061	0	0	0	0	0	0	0	0	0	0	0	0	0	0	0	0	0	0	0	0	0	0	0	0	0	1
ENSMUSG00000103978	0	0	0	0	0	0	0	0	0	0	0	0	0	0	0	0	0	0	0	0	0	0	0	0	0	0
ENSMUSG00000102537	0	1	0	2	2	1	0	1	0	0	0	0	2	0	0	0	0	1	0	0	0	1	0	0	0	0
ENSMUSG00000102612	0	0	1	0	0	1	0	0	1	2	0	0	0	0	0	0	0	0	0	0	0	1	0	2	0	0
ENSMUSG00000118272	0	0	0	0	0	0	0	0	0	0	0	0	0	0	0	0	0	0	0	0	0	0	0	0	0	0
ENSMUSG00000104002	14	11	15	9	18	20	23	27	8	11	9	21	15	11	11	9	10	18	23	16	23	17	25	17	23	22
ENSMUSG00000041757	2312	2294	2182	1791	2557	2244	3180	2345	1657	1913	1695	1758	1616	1746	1802	1896	1030	2186	1989	2129	1932	1459	2142	1440	2496	1944
ENSMUSG00000041406	66	44	54	30	63	47	40	68	49	89	44	56	42	37	50	54	17	65	51	58	73	46	57	39	61	41
ENSMUSG00000037503	3002	3018	2770	2216	3701	2974	3761	2970	2674	3403	2684	2421	2284	3406	3202	3132	2002	2937	2830	2654	2564	1911	2821	2209	3040	2362
ENSMUSG00000026639	13	13	12	11	18	11	25	9	5	15	8	14	16	9	9	17	4	15	8	8	18	8	14	5	20	16
ENSMUSG00000104358	11	14	9	3	14	17	7	13	2	10	14	13	7	8	4	7	4	13	13	23	29	15	12	7	14	9
ENSMUSG00000026123	6152	6336	5635	4772	7808	6364	7406	7143	5321	6383	4953	5458	5089	6731	5549	5659	3954	5280	5541	5371	5197	3479	5886	4281	5846	4355
ENSMUSG00000103716	0	0	0	0	0	0	0	0	0	0	0	0	0	0	0	0	0	0	0	0	0	0	0	0	0	0
ENSMUSG00000103548	0	0	0	0	1	0	0	0	0	1	0	1	0	0	2	0	0	0	0	1	1	0	0	0	0	0
ENSMUSG00000103760	0	0	0	0	0	0	0	0	0	0	0	0	0	0	0	1	0	0	0	0	0	0	0	0	0	0
ENSMUSG00000103997	0	0	0	0	0	0	0	0	0	0	0	0	0	0	0	0	0	0	0	0	0	0	0	0	0	0
ENSMUSG00000077231	0	0	0	0	0	0	0	0	0	0	0	0	0	0	0	0	0	0	0	0	0	0	0	0	0	0
ENSMUSG00000104417	0	0	0	0	2	0	0	0	0	0	0	0	0	0	0	0	0	0	0	0	0	0	0	0	0	0
ENSMUSG00000064601	0	0	0	0	0	0	0	0	0	0	0	0	0	0	0	0	0	0	0	0	0	0	0	0	0	0
ENSMUSG00000101714	0	0	0	1	0	1	0	0	0	0	0	0	0	0	0	0	0	0	0	0	0	1	0	0	0	0
ENSMUSG00000016194	7	5	5	4	7	12	7	10	7	8	3	17	6	15	23	12	9	7	9	7	10	4	7	12	23	13
ENSMUSG00000102531	0	0	0	0	0	0	0	0	0	0	0	0	0	0	0	0	0	0	0	0	0	0	0	0	0	0
ENSMUSG00000103089	0	0	1	0	0	0	0	0	0	0	0	0	0	1	0	0	0	2	1	0	0	1	0	2	0	0
ENSMUSG00000103096	0	0	0	0	0	0	0	0	0	0	0	0	0	0	0	0	0	0	0	0	0	0	0	0	0	0
ENSMUSG00000102279	0	0	0	0	0	0	0	0	0	0	0	0	0	0	0	0	0	0	0	0	0	0	0	0	0	0
ENSMUSG00000009633	30	21	15	13	30	24	22	31	20	21	19	15	13	27	39	24	16	21	24	12	19	14	38	25	18	21
ENSMUSG00000104348	9	4	4	10	12	11	12	5	3	1	8	6	5	6	5	5	7	7	12	12	8	6	7	8	15	7
ENSMUSG00000104201	0	0	0	0	0	0	0	0	0	0	0	0	0	0	0	0	0	0	0	0	0	0	0	0	0	0
ENSMUSG00000102434	0	1	0	0	0	0	0	1	0	0	0	0	0	1	0	0	1	0	0	1	0	0	0	3	0	1
ENSMUSG00000103736	0	0	0	0	0	0	0	0	0	0	0	1	0	0	0	0	0	0	0	0	0	0	0	0	0	0
ENSMUSG00000045216	653	597	563	482	730	586	775	663	670	704	632	508	510	817	714	667	410	567	525	533	511	328	586	490	602	506
ENSMUSG00000104523	0	0	0	0	0	0	0	0	0	0	0	0	0	0	0	0	0	0	0	0	0	0	0	0	0	0
ENSMUSG00000016179	148	197	135	110	182	190	147	150	193	199	157	191	181	207	140	160	118	204	206	183	225	153	170	148	198	163
ENSMUSG00000103895	2	0	0	1	2	0	0	1	3	0	1	0	0	0	0	0	0	0	0	1	1	0	1	0	3	0
ENSMUSG00000102648	0	0	0	0	0	0	0	0	0	0	0	0	0	0	0	0	0	0	0	0	0	0	0	0	0	0
ENSMUSG00000102981	0	0	0	0	0	0	0	0	0	0	0	0	0	0	0	0	0	0	0	0	0	0	0	0	0	0
ENSMUSG00000097850	0	0	0	0	0	0	0	0	0	0	0	0	0	0	0	0	0	0	0	0	0	0	0	0	0	0
ENSMUSG00000065533	0	0	0	0	0	0	0	0	0	0	0	0	0	0	0	0	0	0	0	0	0	0	0	0	0	0
ENSMUSG00000104182	0	0	0	0	0	0	0	0	0	0	0	0	0	0	0	0	0	0	0	0	0	0	0	0	0	0
ENSMUSG00000103692	0	0	0	0	0	0	0	0	0	0	0	0	0	0	0	0	0	0	0	0	0	0	0	0	0	0
ENSMUSG00000026579	72	16	12	65	30	126	243	192	119	32	88	91	7	137	285	23	101	109	77	89	77	84	125	201	212	186
ENSMUSG00000089790	0	0	0	0	0	0	0	0	0	0	0	0	0	0	0	0	0	0	0	0	0	0	0	0	0	0
ENSMUSG00000040918	229	211	259	171	213	208	219	186	207	188	187	179	149	360	198	355	144	196	199	201	209	128	190	175	226	154
ENSMUSG00000037470	1118	1193	1220	898	1214	1145	1298	1252	1152	1636	1129	1022	997	1335	1170	1246	751	1189	1084	1070	1060	659	1121	856	1277	935
ENSMUSG00000026640	1857	2055	1612	1388	1691	1721	1905	1815	1375	1851	1438	1254	1141	1738	1433	1688	925	1499	1364	1376	1370	1010	1384	1070	1715	1311
ENSMUSG00000026578	355	356	328	264	370	341	363	375	289	354	272	343	286	356	323	282	225	310	355	343	336	232	379	269	321	278
ENSMUSG00000098752	0	0	0	0	0	0	0	0	0	0	0	0	0	0	0	0	0	0	0	0	0	0	0	0	0	0
ENSMUSG00000102523	4	8	8	3	7	2	4	6	2	8	2	1	1	4	6	0	5	2	1	4	6	4	4	0	4	2
ENSMUSG00000102621	6	3	4	4	11	4	7	7	4	4	3	4	4	1	7	4	6	4	2	4	5	5	6	1	2	4
ENSMUSG00000102841	5	7	2	6	8	3	6	5	0	3	3	3	4	2	5	0	1	3	0	4	3	3	5	5	3	10
ENSMUSG00000103776	1	2	1	0	0	1	1	2	0	2	0	0	0	0	1	0	0	4	0	0	3	1	0	0	0	0
ENSMUSG00000047180	5	11	5	12	15	16	11	12	6	7	3	10	12	6	10	17	5	11	11	16	6	4	18	5	17	7
ENSMUSG00000103597	1	1	0	2	3	2	0	1	0	3	1	0	1	1	4	1	0	0	1	1	0	0	0	0	2	1
ENSMUSG00000092633	0	0	2	2	0	0	0	0	0	0	0	0	0	0	0	0	0	0	0	0	0	0	0	0	0	0
ENSMUSG00002075163	0	0	0	0	0	0	0	0	0	0	0	0	0	0	0	0	0	0	0	0	0	0	0	0	0	0
ENSMUSG00000026577	492	472	423	264	518	517	411	521	378	509	394	489	417	451	431	459	304	449	468	499	491	353	527	410	572	386
ENSMUSG00000026305	208	246	246	137	322	337	376	347	208	188	147	211	174	258	257	216	153	233	257	214	201	160	279	308	329	253
ENSMUSG00000016494	87	68	70	83	106	106	123	84	31	44	51	51	52	47	56	43	26	109	89	84	77	37	73	68	135	87
ENSMUSG00000097325	9	10	16	14	13	7	16	12	18	9	8	11	19	18	9	10	4	12	9	8	13	14	13	7	12	15
ENSMUSG00000104206	1	4	0	5	1	3	3	1	0	0	2	2	6	1	2	2	1	2	2	3	3	2	2	3	1	1
ENSMUSG00000104525	4	15	12	6	14	13	3	10	5	3	7	5	4	4	9	3	7	15	11	9	3	17	9	6	5	7
ENSMUSG00000103867	9	17	11	8	27	14	7	20	4	12	9	6	5	12	13	9	6	19	7	8	16	16	20	13	26	10
ENSMUSG00000070732	0	1	0	0	0	0	2	1	0	0	0	0	0	0	1	0	0	0	1	0	0	0	0	0	0	0
ENSMUSG00000100018	0	0	0	0	1	0	0	0	0	0	0	0	0	1	0	0	0	0	0	0	0	0	0	0	0	0
ENSMUSG00000034353	29	16	23	29	29	25	34	29	24	23	18	30	23	33	25	30	25	37	38	26	25	18	30	22	31	32
ENSMUSG00000026575	136	143	98	70	174	140	155	170	126	161	90	135	113	148	178	111	88	89	107	133	114	93	144	136	128	119
ENSMUSG00000103493	6	5	3	1	5	11	5	2	3	2	1	6	1	1	1	3	3	4	6	4	3	3	5	3	6	6
ENSMUSG00000016493	69	95	63	53	132	107	115	80	39	54	58	72	68	53	82	61	52	80	72	69	97	84	113	99	145	110
ENSMUSG00000065412	0	0	0	0	0	0	0	0	0	0	0	0	0	0	0	0	0	0	0	0	0	0	0	0	0	0
ENSMUSG00000065548	0	0	0	0	0	0	0	0	0	0	0	0	0	0	0	0	0	0	0	0	0	0	0	0	0	0
ENSMUSG00000104010	6	18	12	7	7	14	7	12	6	7	6	9	8	7	9	5	7	8	18	5	12	6	14	9	16	17
ENSMUSG00000103443	6	2	4	0	8	7	11	5	1	7	2	7	3	0	4	4	7	8	3	4	6	3	10	2	8	5
ENSMUSG00000026576	5119	4604	4575	3480	7110	5767	7153	6328	4610	4985	4142	3848	3492	6035	6018	5160	3914	3892	4582	4316	3862	2756	4958	4404	5866	4555
ENSMUSG00000103226	0	0	0	0	0	0	0	0	0	0	0	0	1	0	0	0	0	0	0	0	0	0	0	0	0	0
ENSMUSG00000097281	0	0	0	0	0	0	0	0	0	0	0	0	0	0	0	0	0	0	0	1	0	0	0	0	0	0
ENSMUSG00000102389	0	0	0	0	0	0	1	0	0	0	0	0	0	0	0	0	0	0	0	0	0	0	0	0	0	0
ENSMUSG00000102897	0	0	0	0	0	0	0	0	0	0	0	0	0	0	0	0	0	0	0	0	0	0	0	0	0	0
ENSMUSG00000102761	0	0	0	0	0	0	0	0	0	0	0	0	0	0	0	0	0	0	0	0	0	0	0	0	0	0
ENSMUSG00000025969	307	273	274	209	355	348	447	368	334	381	259	239	220	366	376	332	232	228	271	234	230	204	300	213	334	240
ENSMUSG00000102163	0	0	0	0	0	0	0	0	0	0	0	0	0	0	0	0	0	0	0	0	0	0	0	0	0	0
ENSMUSG00000100811	4	3	0	1	1	1	1	1	1	3	0	0	1	1	0	0	0	1	3	2	0	1	3	1	0	0
ENSMUSG00000026574	0	2	0	2	0	1	2	2	0	0	1	1	3	2	1	1	1	5	1	0	3	1	0	4	1	0
ENSMUSG00000103032	4	4	3	2	4	6	3	3	0	0	1	4	3	2	1	3	0	5	3	3	4	7	6	3	5	3
ENSMUSG00000103659	1	0	4	3	1	2	1	0	1	4	2	1	0	0	1	2	0	0	0	4	0	0	0	0	1	0
ENSMUSG00000104117	10	10	7	7	18	14	9	15	15	11	9	16	8	11	14	12	4	9	9	9	6	14	11	18	23	14
ENSMUSG00000103320	3	1	1	2	4	4	4	3	6	8	3	5	2	5	2	1	5	4	4	5	1	3	7	4	4	3
ENSMUSG00000026573	0	0	0	0	0	0	0	0	0	0	0	0	0	0	0	0	0	0	0	0	0	0	0	0	0	0
ENSMUSG00000101189	0	0	0	0	0	2	0	0	0	0	0	0	0	0	0	0	0	0	0	0	0	0	0	0	0	0
ENSMUSG00002075650	0	0	0	0	0	0	0	0	0	0	0	0	0	0	0	0	0	0	0	0	0	0	0	0	0	0
ENSMUSG00000102408	1	1	0	0	1	2	5	1	2	4	2	1	0	0	0	1	0	1	2	2	2	0	0	2	2	3
ENSMUSG00000034343	364	339	307	224	467	422	403	436	295	390	262	346	315	417	414	323	243	320	425	392	331	264	362	273	395	307
ENSMUSG00000083064	7	16	13	15	9	8	7	13	9	4	12	6	3	17	7	11	7	8	8	5	7	9	12	1	10	7
ENSMUSG00000026572	0	0	0	0	0	2	0	1	0	0	0	0	0	0	0	0	0	0	0	0	0	0	0	0	0	0
ENSMUSG00000089967	0	0	0	0	0	0	0	0	0	1	0	1	0	0	0	0	0	1	0	0	0	0	0	0	0	0
ENSMUSG00000037447	74	70	64	45	80	106	96	131	75	80	51	68	53	198	86	238	59	78	80	79	90	56	72	49	86	74
ENSMUSG00000102762	7	12	12	3	5	5	18	7	1	9	8	6	7	3	4	8	2	9	11	10	10	4	14	8	11	2
ENSMUSG00000016481	145	130	109	66	170	143	165	165	82	101	61	97	67	120	185	97	85	97	107	91	116	82	149	145	164	150
ENSMUSG00000040848	394	432	379	282	530	440	505	537	460	457	426	340	313	592	671	461	326	411	402	382	393	277	466	469	612	441
ENSMUSG00000040843	499	531	471	380	751	609	595	568	412	566	407	467	444	565	552	494	359	377	549	456	442	327	566	429	539	417
ENSMUSG00000102302	28	47	33	27	57	57	43	48	16	14	24	36	28	18	18	19	15	36	43	40	51	51	49	27	57	39
ENSMUSG00000040836	65	67	87	72	97	103	136	110	88	97	77	41	57	128	133	71	56	69	73	77	49	62	80	59	101	70
ENSMUSG00000026307	225	176	189	152	254	248	256	255	214	178	159	219	193	240	233	253	142	232	222	235	205	139	218	154	244	182
ENSMUSG00000090322	0	0	0	0	0	0	0	0	0	0	0	3	1	0	0	0	0	0	0	2	1	3	1	1	0	1
ENSMUSG00000049515	3	4	11	12	16	7	19	4	5	5	5	3	7	12	11	9	3	6	10	7	12	5	8	8	6	5
ENSMUSG00000026571	1174	1125	936	790	1296	1015	1162	1205	625	771	639	691	710	811	812	634	465	791	867	781	725	522	785	593	791	571
ENSMUSG00000104427	5	5	2	6	14	11	2	7	1	1	1	3	2	4	3	3	1	9	6	3	3	6	7	3	11	8
ENSMUSG00000089299	0	0	1	0	0	0	0	0	0	0	0	0	0	0	0	2	0	0	0	0	1	0	0	0	1	0
ENSMUSG00000102401	4	14	1	2	3	0	4	2	3	1	3	2	3	1	2	3	0	1	0	7	0	2	4	1	4	1
ENSMUSG00000026308	5	18	4	4	10	3	7	5	6	4	7	6	5	2	8	4	14	9	10	8	13	2	8	4	6	15
ENSMUSG00000026616	10	7	2	5	6	6	7	11	0	5	3	4	5	2	2	2	1	7	3	6	1	6	5	10	12	8
ENSMUSG00000026568	563	492	404	339	692	517	580	643	442	471	381	510	429	531	596	420	333	417	540	515	429	366	570	407	502	414
ENSMUSG00000103763	2	5	1	1	3	7	4	2	3	2	5	5	3	2	2	3	2	1	5	1	4	4	1	1	1	0
ENSMUSG00000102236	0	1	0	1	0	0	0	0	0	0	0	0	0	0	0	0	0	0	0	0	1	1	0	0	1	0
ENSMUSG00002076810	0	0	0	0	0	0	0	0	0	0	0	0	0	0	0	0	0	0	0	0	0	0	0	0	0	0
ENSMUSG00002075165	0	0	0	0	0	0	0	0	0	0	0	0	0	0	0	0	0	0	0	0	0	0	0	0	0	0
ENSMUSG00000104297	0	0	0	0	0	0	0	0	0	0	0	0	0	0	0	0	0	0	0	0	0	0	0	0	0	0
ENSMUSG00000102307	1	1	0	0	1	1	0	0	0	0	0	1	0	0	0	0	0	0	0	1	0	0	1	0	0	1
ENSMUSG00000047443	2	1	2	3	2	2	2	3	1	8	2	0	0	1	1	1	0	1	1	1	8	1	2	5	1	4
ENSMUSG00000010453	1618	1579	1424	1080	1757	1646	2041	1700	1548	1675	1357	1472	1367	1603	1585	1513	1070	1569	1612	1550	1474	1016	1645	1266	1787	1501
ENSMUSG00000098680	0	0	0	0	0	0	0	0	0	0	0	0	0	0	0	0	0	0	0	0	0	0	0	0	0	0
ENSMUSG00000010311	236	24	51	146	143	328	782	548	308	47	224	241	13	426	888	29	223	311	198	261	277	191	277	916	994	917
ENSMUSG00000090208	0	1	0	0	1	1	2	0	0	0	0	0	0	0	0	0	0	1	1	0	1	1	1	1	2	1
ENSMUSG00000037432	187	167	178	121	229	165	236	173	151	188	126	155	137	153	162	156	76	175	177	177	144	103	161	93	147	133
ENSMUSG00000041577	376	294	344	345	497	473	725	551	492	422	482	412	251	527	616	424	400	483	485	499	413	255	495	561	667	574
ENSMUSG00000026309	541	577	539	363	733	581	740	590	498	536	445	676	501	515	599	500	379	566	701	610	591	410	634	450	658	537
ENSMUSG00000100253	0	0	0	0	0	1	0	0	0	0	0	5	0	0	1	0	0	1	0	0	1	1	1	0	0	1
ENSMUSG00000067071	283	224	203	184	299	254	318	260	276	277	212	319	259	341	353	295	180	259	273	297	274	187	317	285	313	243
ENSMUSG00000001143	857	778	646	523	867	769	867	879	627	704	625	682	601	562	665	515	346	743	688	698	686	486	723	507	714	543
ENSMUSG00000037408	1067	1116	828	651	1072	1012	1063	1001	1031	1251	977	1058	906	1007	998	1042	650	1291	1162	1066	1215	883	1119	858	1151	906
ENSMUSG00000104316	1	1	1	0	1	1	1	1	3	1	1	1	2	2	7	1	1	1	2	3	2	3	1	0	1	1
ENSMUSG00002075980	0	0	0	0	0	0	0	0	0	0	0	0	0	0	0	0	0	0	0	0	0	0	0	0	0	0
ENSMUSG00000055866	395	322	188	72	505	475	347	379	438	399	313	333	356	522	505	482	264	339	331	302	336	318	330	303	526	408
ENSMUSG00000101911	0	0	0	0	0	0	0	0	0	0	0	0	0	0	0	0	0	0	0	0	0	0	0	0	0	0
ENSMUSG00000100151	0	0	0	0	0	0	0	1	0	0	0	0	0	2	0	0	0	0	0	0	0	0	0	0	0	0
ENSMUSG00000101958	0	0	0	0	0	0	0	0	0	0	0	0	0	0	0	0	0	0	0	0	0	0	0	0	2	0
ENSMUSG00000034292	362	386	328	242	420	351	388	298	316	400	297	346	357	331	411	322	211	391	394	344	380	325	346	242	397	311
ENSMUSG00000001138	479	379	280	247	456	404	456	397	384	399	310	359	381	379	401	399	223	449	378	402	418	340	392	313	495	388
ENSMUSG00000102845	0	0	0	0	0	0	0	0	0	0	0	0	0	0	0	0	0	0	0	0	0	0	0	0	0	0
ENSMUSG00000102536	0	0	0	0	0	0	1	0	0	0	0	0	0	0	0	0	0	0	0	0	0	1	0	0	0	0
ENSMUSG00000087561	0	0	0	0	0	0	0	0	0	0	0	0	0	0	0	0	0	0	0	0	0	0	0	0	0	1
ENSMUSG00002076057	0	0	0	0	0	0	0	0	0	0	0	0	0	0	0	0	0	0	0	0	0	0	0	0	0	0
ENSMUSG00000026311	296	270	332	221	375	318	374	369	289	342	281	279	282	417	294	382	200	335	340	301	318	231	341	276	350	268
ENSMUSG00000101705	0	0	0	0	0	0	0	0	0	1	0	0	0	0	0	0	0	0	0	0	0	0	0	0	0	0
ENSMUSG00000100980	0	0	0	0	0	0	0	0	1	0	0	0	0	0	0	0	0	0	0	0	0	0	0	0	0	0
ENSMUSG00000007805	0	0	0	0	0	0	0	0	0	0	0	0	1	0	0	0	0	0	0	0	0	0	0	0	0	0
ENSMUSG00000026567	3	10	4	9	5	4	8	11	5	4	6	4	3	6	2	7	5	3	6	8	9	9	7	3	8	3
ENSMUSG00000027520	152	155	157	139	219	154	191	158	166	192	129	99	94	223	183	241	110	118	150	117	119	92	157	137	203	126
ENSMUSG00000101414	0	0	0	0	0	0	0	0	0	0	0	0	0	0	0	0	0	0	0	0	0	0	0	0	0	0
ENSMUSG00000067653	18	16	17	13	14	17	18	23	14	13	8	30	16	8	17	14	8	26	21	31	27	18	28	10	28	21
ENSMUSG00000102745	1	1	1	0	0	0	1	0	0	0	2	0	0	3	2	0	0	3	0	2	1	0	0	0	2	0
ENSMUSG00000119074	0	0	0	0	0	0	0	0	0	0	1	0	0	0	0	0	0	0	0	0	0	0	0	0	0	0
ENSMUSG00000109510	1	1	0	2	1	0	0	0	0	0	0	1	0	0	0	1	0	0	2	0	2	0	1	2	1	0
ENSMUSG00000119277	0	0	0	0	0	0	0	0	0	0	0	0	0	0	0	0	0	1	0	0	0	0	0	0	0	0
ENSMUSG00000103059	0	2	0	1	0	0	0	2	0	0	0	1	0	1	0	0	0	0	0	0	1	0	0	0	2	2
ENSMUSG00000103583	0	0	0	0	0	0	0	0	0	0	0	0	0	0	0	0	0	0	0	0	0	0	0	0	2	0
ENSMUSG00002076323	0	0	0	2	0	0	0	0	0	0	0	1	0	1	0	1	0	0	0	0	0	0	0	0	0	0
ENSMUSG00002074951	0	0	0	0	0	0	0	0	0	1	0	0	0	1	0	0	0	0	0	0	0	0	0	0	0	0
ENSMUSG00000104474	1	3	0	0	0	0	1	0	0	0	1	1	2	1	3	0	0	1	1	0	0	0	0	1	0	0
ENSMUSG00000026459	0	0	0	0	0	0	0	0	1	0	0	0	1	0	0	0	0	0	0	0	0	0	0	0	0	0
ENSMUSG00000079610	198	178	176	135	191	165	221	222	176	178	139	220	183	179	151	168	94	202	184	216	198	144	231	157	204	164
ENSMUSG00000026566	178	167	174	134	255	236	286	253	195	195	155	236	165	238	260	178	162	201	265	207	200	130	234	250	295	262
ENSMUSG00000103098	0	1	4	3	2	1	4	1	2	3	2	2	1	0	1	2	0	3	1	3	0	2	0	1	1	2
ENSMUSG00000104517	0	0	0	0	0	0	1	0	0	0	0	0	0	0	0	0	0	0	2	3	3	0	1	0	0	2
ENSMUSG00000026313	322	284	301	197	426	438	376	286	308	354	259	251	279	472	389	416	183	348	351	428	324	256	394	348	399	388
ENSMUSG00000103101	0	2	1	2	6	2	0	3	2	0	0	3	0	1	3	0	0	5	2	0	1	2	3	2	1	2
ENSMUSG00000102565	1	2	1	1	2	0	2	1	0	2	0	3	1	0	0	1	0	0	1	0	2	2	1	0	0	0
ENSMUSG00000101265	0	0	0	0	0	0	0	0	0	0	0	0	0	0	0	0	0	0	0	0	0	0	1	0	0	0
ENSMUSG00000101522	0	1	0	0	0	0	0	0	0	0	0	1	0	1	0	1	0	0	0	0	0	0	0	0	0	0
ENSMUSG00000040723	10	11	10	18	17	19	19	12	12	22	14	16	12	14	22	9	9	12	14	21	11	7	22	10	43	25
ENSMUSG00002075583	0	0	0	0	0	0	0	0	0	0	0	0	0	0	0	0	0	0	0	0	0	0	0	0	0	0
ENSMUSG00000026458	375	412	366	297	586	499	676	561	377	366	329	345	367	516	501	456	281	377	429	416	392	283	464	374	547	418
ENSMUSG00000103686	1	1	0	0	0	0	0	0	0	0	0	0	0	0	0	0	0	0	0	0	0	1	0	0	0	0
ENSMUSG00000103242	0	0	1	1	0	0	0	0	0	0	1	0	0	0	0	0	2	0	0	0	0	0	0	0	0	0
ENSMUSG00000026260	1125	1120	979	678	1402	1181	1199	1225	1092	1208	867	1174	1080	1189	1085	1043	728	1120	1200	1145	1084	679	1189	834	1100	891
ENSMUSG00000098288	0	0	0	0	0	0	0	0	0	1	0	0	0	0	0	0	1	0	0	0	0	0	0	0	0	0
ENSMUSG00000040713	354	336	323	234	411	343	417	426	325	389	278	317	354	479	471	360	259	354	360	408	306	261	387	344	393	300
ENSMUSG00000042305	931	954	875	668	1206	962	1052	1068	721	1006	726	918	772	961	950	908	551	904	949	900	894	622	967	793	1058	729
ENSMUSG00000104306	0	0	5	2	0	0	2	1	1	1	0	2	0	1	1	1	0	0	0	1	2	1	3	0	1	2
ENSMUSG00000067064	0	0	0	0	0	0	1	0	0	0	0	0	0	0	0	0	0	0	1	0	0	0	0	0	0	0
ENSMUSG00000089829	1	5	5	2	4	3	2	3	4	1	1	3	2	0	1	2	0	2	0	1	1	1	5	3	0	3
ENSMUSG00002076221	0	0	0	0	0	0	0	0	0	0	0	0	0	0	0	0	0	0	0	0	0	0	0	0	0	0
ENSMUSG00000050526	1	0	0	0	0	0	0	0	1	0	1	0	0	0	0	0	0	0	2	0	0	0	0	0	0	0
ENSMUSG00000057464	0	0	0	0	0	0	0	0	0	0	0	0	0	0	0	0	1	0	0	0	0	0	0	0	0	0
ENSMUSG00000042849	0	0	0	0	0	0	0	0	0	0	0	0	0	0	0	0	0	0	0	0	0	0	0	0	0	0
ENSMUSG00000058904	0	0	0	0	0	0	0	0	0	0	0	0	0	0	0	0	0	0	0	0	0	0	0	0	0	0
ENSMUSG00000026121	203	172	217	151	216	144	218	179	217	196	179	231	177	204	205	199	119	228	238	242	213	138	192	182	225	160
ENSMUSG00000097001	0	0	0	0	0	0	0	0	0	0	0	0	0	0	0	0	0	0	0	0	0	0	0	0	0	0
ENSMUSG00000099363	0	0	0	0	0	0	0	0	0	0	0	0	0	0	0	0	0	0	0	0	0	0	0	0	0	0
ENSMUSG00000046300	0	0	0	0	0	0	0	0	0	0	0	0	0	0	0	0	0	0	0	0	0	0	0	0	0	0
ENSMUSG00000107778	0	0	0	0	0	0	0	0	0	0	0	0	0	0	0	0	0	0	0	0	0	0	0	0	0	0
ENSMUSG00000087589	10	15	7	11	22	12	16	4	22	23	12	14	13	20	19	18	13	14	10	19	20	9	17	6	19	11
ENSMUSG00000062497	0	0	0	0	0	0	0	0	0	0	0	0	0	0	0	0	0	0	0	0	0	0	0	0	0	0
ENSMUSG00000108131	0	0	0	0	0	0	0	0	0	0	0	0	0	0	0	0	0	0	0	0	0	0	0	0	0	0
ENSMUSG00000063583	0	0	0	0	0	0	0	0	0	0	0	0	0	0	0	0	0	0	0	0	0	0	0	0	0	0
ENSMUSG00000061616	1	0	2	0	0	0	0	0	0	1	0	0	0	0	0	0	0	0	1	0	0	0	0	0	1	0
ENSMUSG00000073616	328	214	187	193	365	295	334	379	260	240	186	367	322	331	334	233	169	317	324	333	268	222	332	274	285	270
ENSMUSG00000026456	771	787	665	615	862	694	780	700	565	714	610	817	644	512	696	529	423	904	897	804	768	580	774	573	751	587
ENSMUSG00000044055	3	6	10	7	12	8	6	7	7	7	3	14	7	4	8	2	1	9	8	11	17	4	9	4	13	13
ENSMUSG00000046337	3	2	0	0	0	0	2	3	1	0	1	2	1	1	1	0	0	2	2	0	0	0	1	1	1	4
ENSMUSG00000099665	0	0	0	0	0	0	0	0	0	0	0	0	0	0	0	0	0	0	0	0	0	0	0	0	0	0
ENSMUSG00000100781	0	1	0	0	1	0	0	0	0	0	0	0	0	0	0	0	0	1	1	0	0	1	0	0	0	0
ENSMUSG00000089906	0	0	0	0	0	0	0	0	0	0	0	0	0	0	0	0	0	0	0	0	0	0	0	0	0	0
ENSMUSG00002075377	0	0	0	0	0	0	0	0	0	0	0	0	0	0	0	0	0	0	0	0	0	0	0	0	0	0
ENSMUSG00000061518	1088	857	679	582	1174	1061	1102	1137	954	951	718	1104	934	1045	1039	821	607	895	952	1050	802	691	965	807	1004	793
ENSMUSG00000034220	384	374	330	253	526	375	605	493	403	405	372	417	386	563	506	478	262	399	364	404	376	232	449	339	452	341
ENSMUSG00000101995	12	3	5	4	12	9	11	8	10	6	3	5	7	3	13	11	6	7	9	10	10	12	9	10	15	13
ENSMUSG00000065470	0	0	0	1	0	0	0	0	0	1	0	1	0	0	0	0	2	1	2	0	2	0	3	2	3	3
ENSMUSG00000026457	8564	8333	6659	5365	6729	5665	6263	7006	5820	6967	5866	7102	6641	5569	5731	4514	3486	7635	7391	6884	6950	4611	5987	4446	5255	4245
ENSMUSG00000101061	4	6	2	6	5	6	0	4	3	0	5	7	1	1	4	0	4	7	7	2	2	7	3	4	5	11
ENSMUSG00000102722	27	36	37	32	31	27	21	27	44	56	34	45	32	24	44	35	27	41	62	43	31	32	40	25	30	29
ENSMUSG00000037351	2061	2012	1696	1385	2407	1983	2480	2225	1746	1973	1564	1961	1679	2112	2105	1801	1307	1853	1971	1912	1762	1268	1993	1602	2097	1598
ENSMUSG00000102416	2	3	3	3	1	2	3	8	1	2	5	5	1	3	5	1	1	3	1	2	2	1	4	4	6	1
ENSMUSG00000104237	1	3	1	1	3	2	5	2	1	0	1	4	2	3	2	2	1	2	1	4	2	1	0	3	3	3
ENSMUSG00000034212	13	21	14	21	11	12	18	13	19	22	18	19	15	18	11	25	12	22	18	17	14	12	14	11	19	18
ENSMUSG00000005763	0	2	4	1	6	1	2	2	3	3	1	2	1	5	3	3	4	1	2	5	0	0	2	7	0	0
ENSMUSG00000047067	200	184	137	139	312	209	275	216	206	197	175	227	208	261	238	230	151	222	247	265	192	145	248	169	243	194
ENSMUSG00000097251	17	15	21	17	31	25	24	18	16	23	21	9	23	13	16	12	6	30	23	26	17	10	35	19	23	27
ENSMUSG00000118799	0	0	0	0	0	0	0	0	0	0	0	0	0	0	0	0	0	0	0	0	0	0	0	0	0	0
ENSMUSG00000102363	0	0	0	0	0	0	2	0	0	0	1	0	0	0	0	0	0	0	0	0	0	0	0	0	0	1
ENSMUSG00000026455	715	805	535	464	844	717	718	745	568	793	561	711	551	699	740	634	422	670	734	680	659	554	727	526	826	525
ENSMUSG00000103768	0	0	0	0	0	0	0	1	0	0	0	0	0	0	0	0	0	0	0	0	0	0	0	0	0	0
ENSMUSG00000102154	0	0	0	0	0	1	0	0	0	0	0	0	0	0	0	0	0	0	0	0	0	0	0	1	0	0
ENSMUSG00000042229	552	471	435	371	668	534	542	550	478	522	452	512	422	458	478	364	361	445	506	497	440	327	444	343	503	395
ENSMUSG00000077202	1	3	2	0	0	2	2	1	0	0	3	2	1	1	3	2	0	2	2	5	3	0	0	0	2	0
[truncated: 55,011 more rows]
